# Supplementary material for: Systemic Multi-Omics Analysis Reveals Amplified P4HA1 Gene Associated With Prognostic and Hypoxic Regulation in Breast Cancer
Source: Front Genet. 2021 Feb 22;12:632626. doi: 10.3389/fgene.2021.632626 (PMC7937963; doi:10.3389/fgene.2021.632626)
Supplement: Supplementary file 1 [file Table_1.XLS]

## Sheet: GO-Biological Process
Source	Name	Id	Adjusted_p_value	Intersections
GO:BP	cellular process	GO:0009987	4.88721e-24	AATK,AURKAIP1,CDK9,CFTR,COLQ,COX14,COX4I1,CPSF3,CTDSP2,CUL3,ELAVL1,FIP1L1,FOXA3,FOXG1,FOXL2,FOXP3,FOXS1,GLI1,HDAC10,IRF7,L3MBTL1,L3MBTL3,MGST3,MYC,P4HA1,P4HB,PARD6B,PEF1,PPEF1,PSMD5,RBM8A,RIPK4,RNF123,RNF41,SLAIN2,TCTN1,TCTN3,TGOLN2,TNIP2,TOMM22,TSC22D4,UBA5,UBE2M,UBL4A,WDR77,WWOX,ZNF526
GO:BP	cellular metabolic process	GO:0044237	1.10987e-22	AATK,AURKAIP1,CDK9,CFTR,COLQ,COX4I1,CPSF3,CTDSP2,CUL3,ELAVL1,FIP1L1,FOXA3,FOXG1,FOXL2,FOXP3,FOXS1,GLI1,HDAC10,IRF7,L3MBTL1,L3MBTL3,MGST3,MYC,P4HA1,P4HB,PEF1,PPEF1,PSMD5,RBM8A,RIPK4,RNF123,RNF41,TGOLN2,TNIP2,TOMM22,TSC22D4,UBA5,UBE2M,UBL4A,WDR77,WWOX,ZNF526
GO:BP	biological_process	GO:0008150	6.03578e-22	AATK,AURKAIP1,CDK9,CFTR,COLQ,COX14,COX4I1,CPSF3,CTDSP2,CUL3,ELAVL1,FIP1L1,FOXA3,FOXG1,FOXL2,FOXP3,FOXS1,GLI1,HDAC10,IRF7,L3MBTL1,L3MBTL3,MGST3,MYC,P4HA1,P4HB,PARD6B,PEF1,PPEF1,PSMD5,RBM8A,RIPK4,RNF123,RNF41,SLAIN2,TCTN1,TCTN3,TGOLN2,TNIP2,TOMM22,TSC22D4,UBA5,UBE2M,UBL4A,WDR77,WWOX,ZNF526
GO:BP	metabolic process	GO:0008152	2.0872e-21	AATK,AURKAIP1,CDK9,CFTR,COLQ,COX4I1,CPSF3,CTDSP2,CUL3,ELAVL1,FIP1L1,FOXA3,FOXG1,FOXL2,FOXP3,FOXS1,GLI1,HDAC10,IRF7,L3MBTL1,L3MBTL3,MGST3,MYC,P4HA1,P4HB,PEF1,PPEF1,PSMD5,RBM8A,RIPK4,RNF123,RNF41,TGOLN2,TNIP2,TOMM22,TSC22D4,UBA5,UBE2M,UBL4A,WDR77,WWOX,ZNF526
GO:BP	cellular macromolecule metabolic process	GO:0044260	3.95386e-21	AATK,AURKAIP1,CDK9,CFTR,CPSF3,CTDSP2,CUL3,ELAVL1,FIP1L1,FOXA3,FOXG1,FOXL2,FOXP3,FOXS1,GLI1,HDAC10,IRF7,L3MBTL1,L3MBTL3,MYC,P4HA1,P4HB,PEF1,PPEF1,PSMD5,RBM8A,RIPK4,RNF123,RNF41,TGOLN2,TNIP2,TSC22D4,UBA5,UBE2M,UBL4A,WDR77,WWOX,ZNF526
GO:BP	nitrogen compound metabolic process	GO:0006807	5.66462e-21	AATK,AURKAIP1,CDK9,CFTR,COLQ,CPSF3,CTDSP2,CUL3,ELAVL1,FIP1L1,FOXA3,FOXG1,FOXL2,FOXP3,FOXS1,GLI1,HDAC10,IRF7,L3MBTL1,L3MBTL3,MGST3,MYC,P4HA1,P4HB,PEF1,PPEF1,PSMD5,RBM8A,RIPK4,RNF123,RNF41,TGOLN2,TNIP2,TSC22D4,UBA5,UBE2M,UBL4A,WDR77,WWOX,ZNF526
GO:BP	organic substance metabolic process	GO:0071704	2.08283e-19	AATK,AURKAIP1,CDK9,CFTR,COLQ,CPSF3,CTDSP2,CUL3,ELAVL1,FIP1L1,FOXA3,FOXG1,FOXL2,FOXP3,FOXS1,GLI1,HDAC10,IRF7,L3MBTL1,L3MBTL3,MGST3,MYC,P4HA1,P4HB,PEF1,PPEF1,PSMD5,RBM8A,RIPK4,RNF123,RNF41,TGOLN2,TNIP2,TSC22D4,UBA5,UBE2M,UBL4A,WDR77,WWOX,ZNF526
GO:BP	macromolecule metabolic process	GO:0043170	4.05416e-19	AATK,AURKAIP1,CDK9,CFTR,CPSF3,CTDSP2,CUL3,ELAVL1,FIP1L1,FOXA3,FOXG1,FOXL2,FOXP3,FOXS1,GLI1,HDAC10,IRF7,L3MBTL1,L3MBTL3,MYC,P4HA1,P4HB,PEF1,PPEF1,PSMD5,RBM8A,RIPK4,RNF123,RNF41,TGOLN2,TNIP2,TSC22D4,UBA5,UBE2M,UBL4A,WDR77,WWOX,ZNF526
GO:BP	primary metabolic process	GO:0044238	8.557e-19	AATK,AURKAIP1,CDK9,CFTR,CPSF3,CTDSP2,CUL3,ELAVL1,FIP1L1,FOXA3,FOXG1,FOXL2,FOXP3,FOXS1,GLI1,HDAC10,IRF7,L3MBTL1,L3MBTL3,MGST3,MYC,P4HA1,P4HB,PEF1,PPEF1,PSMD5,RBM8A,RIPK4,RNF123,RNF41,TGOLN2,TNIP2,TSC22D4,UBA5,UBE2M,UBL4A,WDR77,WWOX,ZNF526
GO:BP	regulation of cellular process	GO:0050794	1.08441e-15	AURKAIP1,CDK9,CFTR,COLQ,CTDSP2,CUL3,ELAVL1,FOXA3,FOXG1,FOXL2,FOXP3,FOXS1,GLI1,HDAC10,IRF7,L3MBTL1,L3MBTL3,MYC,P4HB,PARD6B,PEF1,PPEF1,PSMD5,RBM8A,RIPK4,RNF41,SLAIN2,TCTN1,TCTN3,TNIP2,TOMM22,TSC22D4,UBA5,UBE2M,WDR77,WWOX,ZNF526
GO:BP	RNA metabolic process	GO:0016070	7.18632e-15	AURKAIP1,CDK9,CPSF3,CTDSP2,CUL3,ELAVL1,FIP1L1,FOXA3,FOXG1,FOXL2,FOXP3,FOXS1,GLI1,HDAC10,IRF7,L3MBTL1,L3MBTL3,MYC,PSMD5,RBM8A,RIPK4,RNF41,TNIP2,TSC22D4,WDR77,WWOX,ZNF526
GO:BP	regulation of biological process	GO:0050789	1.09634e-14	AURKAIP1,CDK9,CFTR,COLQ,CTDSP2,CUL3,ELAVL1,FOXA3,FOXG1,FOXL2,FOXP3,FOXS1,GLI1,HDAC10,IRF7,L3MBTL1,L3MBTL3,MYC,P4HB,PARD6B,PEF1,PPEF1,PSMD5,RBM8A,RIPK4,RNF41,SLAIN2,TCTN1,TCTN3,TNIP2,TOMM22,TSC22D4,UBA5,UBE2M,WDR77,WWOX,ZNF526
GO:BP	cellular nitrogen compound biosynthetic process	GO:0044271	3.11512e-14	AURKAIP1,CDK9,CPSF3,CTDSP2,CUL3,ELAVL1,FIP1L1,FOXA3,FOXG1,FOXL2,FOXP3,FOXS1,GLI1,HDAC10,IRF7,L3MBTL1,L3MBTL3,MYC,PSMD5,RBM8A,RIPK4,RNF41,TNIP2,TSC22D4,WDR77,WWOX,ZNF526
GO:BP	cellular macromolecule biosynthetic process	GO:0034645	3.26012e-14	AURKAIP1,CDK9,CPSF3,CTDSP2,CUL3,ELAVL1,FIP1L1,FOXA3,FOXG1,FOXL2,FOXP3,FOXS1,GLI1,HDAC10,IRF7,L3MBTL1,L3MBTL3,MYC,PSMD5,RBM8A,RIPK4,RNF41,TNIP2,TSC22D4,WDR77,WWOX,ZNF526
GO:BP	organic substance biosynthetic process	GO:1901576	5.21001e-14	AURKAIP1,CDK9,CFTR,CPSF3,CTDSP2,CUL3,ELAVL1,FIP1L1,FOXA3,FOXG1,FOXL2,FOXP3,FOXS1,GLI1,HDAC10,IRF7,L3MBTL1,L3MBTL3,MGST3,MYC,PSMD5,RBM8A,RIPK4,RNF41,TNIP2,TSC22D4,WDR77,WWOX,ZNF526
GO:BP	macromolecule biosynthetic process	GO:0009059	6.73758e-14	AURKAIP1,CDK9,CPSF3,CTDSP2,CUL3,ELAVL1,FIP1L1,FOXA3,FOXG1,FOXL2,FOXP3,FOXS1,GLI1,HDAC10,IRF7,L3MBTL1,L3MBTL3,MYC,PSMD5,RBM8A,RIPK4,RNF41,TNIP2,TSC22D4,WDR77,WWOX,ZNF526
GO:BP	biological regulation	GO:0065007	7.65803e-14	AURKAIP1,CDK9,CFTR,COLQ,CTDSP2,CUL3,ELAVL1,FOXA3,FOXG1,FOXL2,FOXP3,FOXS1,GLI1,HDAC10,IRF7,L3MBTL1,L3MBTL3,MYC,P4HB,PARD6B,PEF1,PPEF1,PSMD5,RBM8A,RIPK4,RNF41,SLAIN2,TCTN1,TCTN3,TNIP2,TOMM22,TSC22D4,UBA5,UBE2M,WDR77,WWOX,ZNF526
GO:BP	biosynthetic process	GO:0009058	8.03666e-14	AURKAIP1,CDK9,CFTR,CPSF3,CTDSP2,CUL3,ELAVL1,FIP1L1,FOXA3,FOXG1,FOXL2,FOXP3,FOXS1,GLI1,HDAC10,IRF7,L3MBTL1,L3MBTL3,MGST3,MYC,PSMD5,RBM8A,RIPK4,RNF41,TNIP2,TSC22D4,WDR77,WWOX,ZNF526
GO:BP	transcription, DNA-templated	GO:0006351	8.90436e-14	CDK9,CPSF3,CTDSP2,CUL3,FIP1L1,FOXA3,FOXG1,FOXL2,FOXP3,FOXS1,GLI1,HDAC10,IRF7,L3MBTL1,L3MBTL3,MYC,PSMD5,RIPK4,RNF41,TNIP2,TSC22D4,WDR77,WWOX,ZNF526
GO:BP	nucleic acid metabolic process	GO:0090304	9.1091e-14	AURKAIP1,CDK9,CPSF3,CTDSP2,CUL3,ELAVL1,FIP1L1,FOXA3,FOXG1,FOXL2,FOXP3,FOXS1,GLI1,HDAC10,IRF7,L3MBTL1,L3MBTL3,MYC,PSMD5,RBM8A,RIPK4,RNF41,TNIP2,TSC22D4,WDR77,WWOX,ZNF526
GO:BP	nucleic acid-templated transcription	GO:0097659	1.15463e-13	CDK9,CPSF3,CTDSP2,CUL3,FIP1L1,FOXA3,FOXG1,FOXL2,FOXP3,FOXS1,GLI1,HDAC10,IRF7,L3MBTL1,L3MBTL3,MYC,PSMD5,RIPK4,RNF41,TNIP2,TSC22D4,WDR77,WWOX,ZNF526
GO:BP	RNA biosynthetic process	GO:0032774	1.28609e-13	CDK9,CPSF3,CTDSP2,CUL3,FIP1L1,FOXA3,FOXG1,FOXL2,FOXP3,FOXS1,GLI1,HDAC10,IRF7,L3MBTL1,L3MBTL3,MYC,PSMD5,RIPK4,RNF41,TNIP2,TSC22D4,WDR77,WWOX,ZNF526
GO:BP	regulation of RNA metabolic process	GO:0051252	1.94588e-13	CDK9,CTDSP2,CUL3,ELAVL1,FOXA3,FOXG1,FOXL2,FOXP3,FOXS1,GLI1,HDAC10,IRF7,L3MBTL1,L3MBTL3,MYC,PSMD5,RBM8A,RIPK4,RNF41,TNIP2,TSC22D4,WDR77,WWOX,ZNF526
GO:BP	organic cyclic compound biosynthetic process	GO:1901362	4.00615e-13	CDK9,CFTR,CPSF3,CTDSP2,CUL3,FIP1L1,FOXA3,FOXG1,FOXL2,FOXP3,FOXS1,GLI1,HDAC10,IRF7,L3MBTL1,L3MBTL3,MYC,PSMD5,RIPK4,RNF41,TNIP2,TSC22D4,WDR77,WWOX,ZNF526
GO:BP	cellular biosynthetic process	GO:0044249	4.78942e-13	AURKAIP1,CDK9,CPSF3,CTDSP2,CUL3,ELAVL1,FIP1L1,FOXA3,FOXG1,FOXL2,FOXP3,FOXS1,GLI1,HDAC10,IRF7,L3MBTL1,L3MBTL3,MGST3,MYC,PSMD5,RBM8A,RIPK4,RNF41,TNIP2,TSC22D4,WDR77,WWOX,ZNF526
GO:BP	organic cyclic compound metabolic process	GO:1901360	5.3873e-13	AURKAIP1,CDK9,CFTR,CPSF3,CTDSP2,CUL3,ELAVL1,FIP1L1,FOXA3,FOXG1,FOXL2,FOXP3,FOXS1,GLI1,HDAC10,IRF7,L3MBTL1,L3MBTL3,MYC,PSMD5,RBM8A,RIPK4,RNF41,TNIP2,TSC22D4,WDR77,WWOX,ZNF526
GO:BP	regulation of cellular macromolecule biosynthetic process	GO:2000112	5.47373e-13	CDK9,CTDSP2,CUL3,ELAVL1,FOXA3,FOXG1,FOXL2,FOXP3,FOXS1,GLI1,HDAC10,IRF7,L3MBTL1,L3MBTL3,MYC,PSMD5,RBM8A,RIPK4,RNF41,TNIP2,TSC22D4,WDR77,WWOX,ZNF526
GO:BP	gene expression	GO:0010467	6.4602e-13	AURKAIP1,CDK9,CPSF3,CTDSP2,CUL3,ELAVL1,FIP1L1,FOXA3,FOXG1,FOXL2,FOXP3,FOXS1,GLI1,HDAC10,IRF7,L3MBTL1,L3MBTL3,MYC,PSMD5,RBM8A,RIPK4,RNF41,TNIP2,TSC22D4,WDR77,WWOX,ZNF526
GO:BP	regulation of nucleobase-containing compound metabolic process	GO:0019219	8.10141e-13	CDK9,CTDSP2,CUL3,ELAVL1,FOXA3,FOXG1,FOXL2,FOXP3,FOXS1,GLI1,HDAC10,IRF7,L3MBTL1,L3MBTL3,MYC,PSMD5,RBM8A,RIPK4,RNF41,TNIP2,TSC22D4,WDR77,WWOX,ZNF526
GO:BP	nucleobase-containing compound metabolic process	GO:0006139	1.03383e-12	AURKAIP1,CDK9,CPSF3,CTDSP2,CUL3,ELAVL1,FIP1L1,FOXA3,FOXG1,FOXL2,FOXP3,FOXS1,GLI1,HDAC10,IRF7,L3MBTL1,L3MBTL3,MYC,PSMD5,RBM8A,RIPK4,RNF41,TNIP2,TSC22D4,WDR77,WWOX,ZNF526
GO:BP	regulation of macromolecule biosynthetic process	GO:0010556	1.12805e-12	CDK9,CTDSP2,CUL3,ELAVL1,FOXA3,FOXG1,FOXL2,FOXP3,FOXS1,GLI1,HDAC10,IRF7,L3MBTL1,L3MBTL3,MYC,PSMD5,RBM8A,RIPK4,RNF41,TNIP2,TSC22D4,WDR77,WWOX,ZNF526
GO:BP	nucleobase-containing compound biosynthetic process	GO:0034654	1.73676e-12	CDK9,CPSF3,CTDSP2,CUL3,FIP1L1,FOXA3,FOXG1,FOXL2,FOXP3,FOXS1,GLI1,HDAC10,IRF7,L3MBTL1,L3MBTL3,MYC,PSMD5,RIPK4,RNF41,TNIP2,TSC22D4,WDR77,WWOX,ZNF526
GO:BP	heterocycle metabolic process	GO:0046483	2.18583e-12	AURKAIP1,CDK9,CPSF3,CTDSP2,CUL3,ELAVL1,FIP1L1,FOXA3,FOXG1,FOXL2,FOXP3,FOXS1,GLI1,HDAC10,IRF7,L3MBTL1,L3MBTL3,MYC,PSMD5,RBM8A,RIPK4,RNF41,TNIP2,TSC22D4,WDR77,WWOX,ZNF526
GO:BP	regulation of cellular biosynthetic process	GO:0031326	2.32839e-12	CDK9,CTDSP2,CUL3,ELAVL1,FOXA3,FOXG1,FOXL2,FOXP3,FOXS1,GLI1,HDAC10,IRF7,L3MBTL1,L3MBTL3,MYC,PSMD5,RBM8A,RIPK4,RNF41,TNIP2,TSC22D4,WDR77,WWOX,ZNF526
GO:BP	heterocycle biosynthetic process	GO:0018130	2.45245e-12	CDK9,CPSF3,CTDSP2,CUL3,FIP1L1,FOXA3,FOXG1,FOXL2,FOXP3,FOXS1,GLI1,HDAC10,IRF7,L3MBTL1,L3MBTL3,MYC,PSMD5,RIPK4,RNF41,TNIP2,TSC22D4,WDR77,WWOX,ZNF526
GO:BP	aromatic compound biosynthetic process	GO:0019438	2.56946e-12	CDK9,CPSF3,CTDSP2,CUL3,FIP1L1,FOXA3,FOXG1,FOXL2,FOXP3,FOXS1,GLI1,HDAC10,IRF7,L3MBTL1,L3MBTL3,MYC,PSMD5,RIPK4,RNF41,TNIP2,TSC22D4,WDR77,WWOX,ZNF526
GO:BP	cellular aromatic compound metabolic process	GO:0006725	2.585e-12	AURKAIP1,CDK9,CPSF3,CTDSP2,CUL3,ELAVL1,FIP1L1,FOXA3,FOXG1,FOXL2,FOXP3,FOXS1,GLI1,HDAC10,IRF7,L3MBTL1,L3MBTL3,MYC,PSMD5,RBM8A,RIPK4,RNF41,TNIP2,TSC22D4,WDR77,WWOX,ZNF526
GO:BP	regulation of biosynthetic process	GO:0009889	3.53226e-12	CDK9,CTDSP2,CUL3,ELAVL1,FOXA3,FOXG1,FOXL2,FOXP3,FOXS1,GLI1,HDAC10,IRF7,L3MBTL1,L3MBTL3,MYC,PSMD5,RBM8A,RIPK4,RNF41,TNIP2,TSC22D4,WDR77,WWOX,ZNF526
GO:BP	regulation of transcription, DNA-templated	GO:0006355	6.58569e-12	CDK9,CTDSP2,CUL3,FOXA3,FOXG1,FOXL2,FOXP3,FOXS1,GLI1,HDAC10,IRF7,L3MBTL1,L3MBTL3,MYC,PSMD5,RIPK4,RNF41,TNIP2,TSC22D4,WDR77,WWOX,ZNF526
GO:BP	regulation of nucleic acid-templated transcription	GO:1903506	9.14698e-12	CDK9,CTDSP2,CUL3,FOXA3,FOXG1,FOXL2,FOXP3,FOXS1,GLI1,HDAC10,IRF7,L3MBTL1,L3MBTL3,MYC,PSMD5,RIPK4,RNF41,TNIP2,TSC22D4,WDR77,WWOX,ZNF526
GO:BP	regulation of RNA biosynthetic process	GO:2001141	9.62901e-12	CDK9,CTDSP2,CUL3,FOXA3,FOXG1,FOXL2,FOXP3,FOXS1,GLI1,HDAC10,IRF7,L3MBTL1,L3MBTL3,MYC,PSMD5,RIPK4,RNF41,TNIP2,TSC22D4,WDR77,WWOX,ZNF526
GO:BP	regulation of gene expression	GO:0010468	1.57862e-11	CDK9,CTDSP2,CUL3,ELAVL1,FOXA3,FOXG1,FOXL2,FOXP3,FOXS1,GLI1,HDAC10,IRF7,L3MBTL1,L3MBTL3,MYC,PSMD5,RBM8A,RIPK4,RNF41,TNIP2,TSC22D4,WDR77,WWOX,ZNF526
GO:BP	cellular component organization	GO:0016043	1.59732e-11	AURKAIP1,CDK9,CFTR,COLQ,COX14,CUL3,ELAVL1,FOXA3,FOXL2,FOXP3,HDAC10,L3MBTL1,L3MBTL3,MYC,P4HA1,P4HB,PARD6B,PEF1,PSMD5,RNF41,SLAIN2,TCTN1,TCTN3,TGOLN2,TOMM22,UBL4A,WDR77
GO:BP	cellular nitrogen compound metabolic process	GO:0034641	2.16939e-11	AURKAIP1,CDK9,CPSF3,CTDSP2,CUL3,ELAVL1,FIP1L1,FOXA3,FOXG1,FOXL2,FOXP3,FOXS1,GLI1,HDAC10,IRF7,L3MBTL1,L3MBTL3,MYC,PSMD5,RBM8A,RIPK4,RNF41,TNIP2,TSC22D4,WDR77,WWOX,ZNF526
GO:BP	cellular protein metabolic process	GO:0044267	2.22724e-11	AATK,AURKAIP1,CDK9,CFTR,CTDSP2,CUL3,ELAVL1,FOXL2,FOXP3,HDAC10,MYC,P4HA1,P4HB,PEF1,PPEF1,PSMD5,RBM8A,RIPK4,RNF123,RNF41,TGOLN2,TNIP2,UBA5,UBE2M,UBL4A
GO:BP	protein metabolic process	GO:0019538	2.31597e-11	AATK,AURKAIP1,CDK9,CFTR,CTDSP2,CUL3,ELAVL1,FOXL2,FOXP3,HDAC10,IRF7,MYC,P4HA1,P4HB,PEF1,PPEF1,PSMD5,RBM8A,RIPK4,RNF123,RNF41,TGOLN2,TNIP2,UBA5,UBE2M,UBL4A
GO:BP	regulation of nitrogen compound metabolic process	GO:0051171	2.51045e-11	AURKAIP1,CDK9,CTDSP2,CUL3,ELAVL1,FOXA3,FOXG1,FOXL2,FOXP3,FOXS1,GLI1,HDAC10,IRF7,L3MBTL1,L3MBTL3,MYC,PEF1,PSMD5,RBM8A,RIPK4,RNF41,TNIP2,TSC22D4,WDR77,WWOX,ZNF526
GO:BP	cellular component organization or biogenesis	GO:0071840	3.09205e-11	AURKAIP1,CDK9,CFTR,COLQ,COX14,CUL3,ELAVL1,FOXA3,FOXL2,FOXP3,HDAC10,L3MBTL1,L3MBTL3,MYC,P4HA1,P4HB,PARD6B,PEF1,PSMD5,RNF41,SLAIN2,TCTN1,TCTN3,TGOLN2,TOMM22,UBL4A,WDR77
GO:BP	regulation of primary metabolic process	GO:0080090	5.01969e-11	AURKAIP1,CDK9,CTDSP2,CUL3,ELAVL1,FOXA3,FOXG1,FOXL2,FOXP3,FOXS1,GLI1,HDAC10,IRF7,L3MBTL1,L3MBTL3,MYC,PEF1,PSMD5,RBM8A,RIPK4,RNF41,TNIP2,TSC22D4,WDR77,WWOX,ZNF526
GO:BP	organonitrogen compound metabolic process	GO:1901564	7.75409e-11	AATK,AURKAIP1,CDK9,CFTR,CTDSP2,CUL3,ELAVL1,FOXL2,FOXP3,HDAC10,IRF7,MGST3,MYC,P4HA1,P4HB,PEF1,PPEF1,PSMD5,RBM8A,RIPK4,RNF123,RNF41,TGOLN2,TNIP2,UBA5,UBE2M,UBL4A
GO:BP	regulation of cellular metabolic process	GO:0031323	1.04709e-10	AURKAIP1,CDK9,CTDSP2,CUL3,ELAVL1,FOXA3,FOXG1,FOXL2,FOXP3,FOXS1,GLI1,HDAC10,IRF7,L3MBTL1,L3MBTL3,MYC,PEF1,PSMD5,RBM8A,RIPK4,RNF41,TNIP2,TSC22D4,WDR77,WWOX,ZNF526
GO:BP	regulation of macromolecule metabolic process	GO:0060255	1.24415e-10	AURKAIP1,CDK9,CTDSP2,CUL3,ELAVL1,FOXA3,FOXG1,FOXL2,FOXP3,FOXS1,GLI1,HDAC10,IRF7,L3MBTL1,L3MBTL3,MYC,PEF1,PSMD5,RBM8A,RIPK4,RNF41,TNIP2,TSC22D4,WDR77,WWOX,ZNF526
GO:BP	transcription by RNA polymerase II	GO:0006366	2.41658e-10	CDK9,CPSF3,CTDSP2,CUL3,FIP1L1,FOXA3,FOXL2,FOXP3,FOXS1,GLI1,HDAC10,IRF7,MYC,PSMD5,TNIP2,TSC22D4,WDR77,WWOX,ZNF526
GO:BP	regulation of metabolic process	GO:0019222	7.8596e-10	AURKAIP1,CDK9,CTDSP2,CUL3,ELAVL1,FOXA3,FOXG1,FOXL2,FOXP3,FOXS1,GLI1,HDAC10,IRF7,L3MBTL1,L3MBTL3,MYC,PEF1,PSMD5,RBM8A,RIPK4,RNF41,TNIP2,TSC22D4,WDR77,WWOX,ZNF526
GO:BP	positive regulation of biological process	GO:0048518	8.53033e-10	AURKAIP1,CDK9,CFTR,CUL3,ELAVL1,FOXA3,FOXL2,FOXP3,FOXS1,GLI1,HDAC10,IRF7,MYC,P4HB,PEF1,PSMD5,RIPK4,RNF41,SLAIN2,TCTN3,TNIP2,TOMM22,UBE2M,WDR77,WWOX
GO:BP	protein modification process	GO:0036211	2.40309e-09	AATK,CDK9,CFTR,CTDSP2,CUL3,FOXP3,HDAC10,MYC,P4HA1,P4HB,PEF1,PPEF1,PSMD5,RIPK4,RNF123,RNF41,TGOLN2,TNIP2,UBA5,UBE2M,UBL4A
GO:BP	cellular protein modification process	GO:0006464	2.40309e-09	AATK,CDK9,CFTR,CTDSP2,CUL3,FOXP3,HDAC10,MYC,P4HA1,P4HB,PEF1,PPEF1,PSMD5,RIPK4,RNF123,RNF41,TGOLN2,TNIP2,UBA5,UBE2M,UBL4A
GO:BP	anatomical structure development	GO:0048856	3.39442e-09	CDK9,CFTR,COLQ,CUL3,ELAVL1,FOXA3,FOXG1,FOXL2,FOXP3,FOXS1,GLI1,HDAC10,IRF7,L3MBTL1,L3MBTL3,MYC,PARD6B,PEF1,PSMD5,RIPK4,RNF41,TCTN1,WDR77,WWOX
GO:BP	macromolecule modification	GO:0043412	6.11398e-09	AATK,CDK9,CFTR,CTDSP2,CUL3,FOXP3,HDAC10,MYC,P4HA1,P4HB,PEF1,PPEF1,PSMD5,RIPK4,RNF123,RNF41,TGOLN2,TNIP2,UBA5,UBE2M,UBL4A
GO:BP	multicellular organismal process	GO:0032501	1.27157e-08	CDK9,CFTR,COLQ,CUL3,ELAVL1,FOXA3,FOXG1,FOXL2,FOXP3,FOXS1,GLI1,HDAC10,IRF7,L3MBTL1,L3MBTL3,MYC,P4HB,PARD6B,PEF1,PPEF1,PSMD5,RNF41,TCTN1,UBA5,WDR77,WWOX
GO:BP	developmental process	GO:0032502	1.43638e-08	CDK9,CFTR,COLQ,CUL3,ELAVL1,FOXA3,FOXG1,FOXL2,FOXP3,FOXS1,GLI1,HDAC10,IRF7,L3MBTL1,L3MBTL3,MYC,PARD6B,PEF1,PSMD5,RIPK4,RNF41,TCTN1,WDR77,WWOX
GO:BP	regulation of transcription by RNA polymerase II	GO:0006357	1.60053e-08	CDK9,CTDSP2,CUL3,FOXA3,FOXL2,FOXP3,FOXS1,GLI1,HDAC10,IRF7,MYC,PSMD5,TNIP2,TSC22D4,WDR77,WWOX,ZNF526
GO:BP	cell differentiation	GO:0030154	3.08261e-08	CDK9,CFTR,CUL3,FOXA3,FOXL2,FOXP3,FOXS1,GLI1,HDAC10,IRF7,L3MBTL1,L3MBTL3,MYC,PARD6B,PEF1,PSMD5,RNF41,TCTN1,WDR77,WWOX
GO:BP	positive regulation of cellular process	GO:0048522	3.86131e-08	AURKAIP1,CDK9,CFTR,CUL3,ELAVL1,FOXA3,FOXL2,FOXP3,GLI1,HDAC10,IRF7,MYC,PEF1,PSMD5,RNF41,SLAIN2,TCTN3,TNIP2,TOMM22,UBE2M,WDR77,WWOX
GO:BP	negative regulation of RNA metabolic process	GO:0051253	4.69523e-08	CDK9,CUL3,ELAVL1,FOXG1,FOXL2,FOXP3,FOXS1,HDAC10,IRF7,L3MBTL1,MYC,TSC22D4,WWOX
GO:BP	negative regulation of gene expression	GO:0010629	6.58953e-08	CDK9,CUL3,ELAVL1,FOXG1,FOXL2,FOXP3,FOXS1,HDAC10,IRF7,L3MBTL1,MYC,PSMD5,RBM8A,TSC22D4,WWOX
GO:BP	cellular developmental process	GO:0048869	6.78372e-08	CDK9,CFTR,CUL3,FOXA3,FOXL2,FOXP3,FOXS1,GLI1,HDAC10,IRF7,L3MBTL1,L3MBTL3,MYC,PARD6B,PEF1,PSMD5,RNF41,TCTN1,WDR77,WWOX
GO:BP	negative regulation of nucleobase-containing compound metabolic process	GO:0045934	1.07539e-07	CDK9,CUL3,ELAVL1,FOXG1,FOXL2,FOXP3,FOXS1,HDAC10,IRF7,L3MBTL1,MYC,TSC22D4,WWOX
GO:BP	negative regulation of metabolic process	GO:0009892	2.39751e-07	CDK9,CTDSP2,CUL3,ELAVL1,FOXG1,FOXL2,FOXP3,FOXS1,HDAC10,IRF7,L3MBTL1,MYC,PSMD5,RBM8A,RNF41,TSC22D4,WWOX
GO:BP	negative regulation of cellular process	GO:0048523	3.31533e-07	AURKAIP1,CDK9,CTDSP2,CUL3,ELAVL1,FOXG1,FOXL2,FOXP3,FOXS1,GLI1,HDAC10,IRF7,L3MBTL1,MYC,PSMD5,RNF41,TNIP2,TSC22D4,WDR77,WWOX
GO:BP	multicellular organism development	GO:0007275	4.02559e-07	COLQ,CUL3,ELAVL1,FOXA3,FOXG1,FOXL2,FOXP3,FOXS1,GLI1,HDAC10,IRF7,L3MBTL1,L3MBTL3,MYC,PARD6B,PEF1,PSMD5,RNF41,TCTN1,WDR77,WWOX
GO:BP	negative regulation of biological process	GO:0048519	4.26202e-07	AURKAIP1,CDK9,CTDSP2,CUL3,ELAVL1,FOXG1,FOXL2,FOXP3,FOXS1,GLI1,HDAC10,IRF7,L3MBTL1,MYC,PSMD5,RBM8A,RNF41,TNIP2,TSC22D4,WDR77,WWOX
GO:BP	organelle organization	GO:0006996	5.69015e-07	AURKAIP1,CDK9,COX14,CUL3,FOXA3,FOXP3,HDAC10,L3MBTL1,L3MBTL3,MYC,PARD6B,PEF1,RNF41,SLAIN2,TCTN1,TCTN3,TOMM22,UBL4A
GO:BP	negative regulation of macromolecule metabolic process	GO:0010605	7.6558e-07	CDK9,CTDSP2,CUL3,ELAVL1,FOXG1,FOXL2,FOXP3,FOXS1,HDAC10,IRF7,L3MBTL1,MYC,PSMD5,RBM8A,TSC22D4,WWOX
GO:BP	negative regulation of cellular metabolic process	GO:0031324	1.50808e-06	CDK9,CTDSP2,CUL3,ELAVL1,FOXG1,FOXL2,FOXP3,FOXS1,HDAC10,IRF7,L3MBTL1,MYC,RNF41,TSC22D4,WWOX
GO:BP	protein modification by small protein conjugation or removal	GO:0070647	1.60174e-06	CDK9,CFTR,CUL3,MYC,PEF1,PSMD5,RNF123,RNF41,TNIP2,UBA5,UBE2M
GO:BP	positive regulation of nitrogen compound metabolic process	GO:0051173	2.11233e-06	AURKAIP1,CDK9,CUL3,ELAVL1,FOXA3,FOXL2,FOXP3,GLI1,HDAC10,IRF7,MYC,PEF1,RNF41,TNIP2,WDR77,WWOX
GO:BP	negative regulation of transcription, DNA-templated	GO:0045892	3.51362e-06	CUL3,FOXG1,FOXL2,FOXP3,FOXS1,HDAC10,IRF7,L3MBTL1,MYC,TSC22D4,WWOX
GO:BP	system development	GO:0048731	3.66032e-06	COLQ,CUL3,FOXG1,FOXL2,FOXP3,FOXS1,GLI1,HDAC10,IRF7,L3MBTL1,L3MBTL3,MYC,PARD6B,PEF1,PSMD5,RNF41,TCTN1,WDR77,WWOX
GO:BP	positive regulation of cellular metabolic process	GO:0031325	4.00787e-06	AURKAIP1,CDK9,CUL3,ELAVL1,FOXA3,FOXL2,FOXP3,GLI1,HDAC10,IRF7,MYC,PEF1,RNF41,TNIP2,WDR77,WWOX
GO:BP	positive regulation of macromolecule metabolic process	GO:0010604	4.76164e-06	AURKAIP1,CDK9,CUL3,ELAVL1,FOXA3,FOXL2,FOXP3,GLI1,HDAC10,IRF7,MYC,PEF1,RNF41,TNIP2,WDR77,WWOX
GO:BP	negative regulation of nucleic acid-templated transcription	GO:1903507	5.47794e-06	CUL3,FOXG1,FOXL2,FOXP3,FOXS1,HDAC10,IRF7,L3MBTL1,MYC,TSC22D4,WWOX
GO:BP	negative regulation of RNA biosynthetic process	GO:1902679	5.56832e-06	CUL3,FOXG1,FOXL2,FOXP3,FOXS1,HDAC10,IRF7,L3MBTL1,MYC,TSC22D4,WWOX
GO:BP	negative regulation of nitrogen compound metabolic process	GO:0051172	5.57244e-06	CDK9,CTDSP2,CUL3,ELAVL1,FOXG1,FOXL2,FOXP3,FOXS1,HDAC10,IRF7,L3MBTL1,MYC,TSC22D4,WWOX
GO:BP	positive regulation of metabolic process	GO:0009893	1.46075e-05	AURKAIP1,CDK9,CUL3,ELAVL1,FOXA3,FOXL2,FOXP3,GLI1,HDAC10,IRF7,MYC,PEF1,RNF41,TNIP2,WDR77,WWOX
GO:BP	regulation of cell communication	GO:0010646	2.17168e-05	CFTR,CUL3,FOXL2,FOXP3,GLI1,IRF7,L3MBTL1,MYC,P4HB,PPEF1,PSMD5,RNF41,TCTN1,TNIP2,UBA5,WWOX
GO:BP	regulation of signaling	GO:0023051	2.52469e-05	CFTR,CUL3,FOXL2,FOXP3,GLI1,IRF7,L3MBTL1,MYC,P4HB,PPEF1,PSMD5,RNF41,TCTN1,TNIP2,UBA5,WWOX
GO:BP	negative regulation of cellular macromolecule biosynthetic process	GO:2000113	2.8721e-05	CUL3,FOXG1,FOXL2,FOXP3,FOXS1,HDAC10,IRF7,L3MBTL1,MYC,TSC22D4,WWOX
GO:BP	response to stimulus	GO:0050896	3.37885e-05	CDK9,CFTR,COX4I1,CTDSP2,CUL3,FOXA3,FOXP3,GLI1,HDAC10,IRF7,L3MBTL1,MGST3,MYC,P4HB,PEF1,PPEF1,PSMD5,RNF41,TCTN1,TCTN3,TNIP2,TSC22D4,UBA5,WWOX
GO:BP	regulation of response to stimulus	GO:0048583	4.07252e-05	CDK9,CFTR,CUL3,FOXP3,GLI1,HDAC10,IRF7,L3MBTL1,MYC,P4HB,PPEF1,PSMD5,RNF41,TCTN1,TNIP2,UBA5,WWOX
GO:BP	negative regulation of macromolecule biosynthetic process	GO:0010558	5.0305e-05	CUL3,FOXG1,FOXL2,FOXP3,FOXS1,HDAC10,IRF7,L3MBTL1,MYC,TSC22D4,WWOX
GO:BP	negative regulation of cellular biosynthetic process	GO:0031327	7.26939e-05	CUL3,FOXG1,FOXL2,FOXP3,FOXS1,HDAC10,IRF7,L3MBTL1,MYC,TSC22D4,WWOX
GO:BP	cellular response to stress	GO:0033554	8.00596e-05	CDK9,CFTR,CTDSP2,CUL3,FOXA3,HDAC10,IRF7,MYC,P4HB,PSMD5,TNIP2,UBA5
GO:BP	negative regulation of biosynthetic process	GO:0009890	8.37868e-05	CUL3,FOXG1,FOXL2,FOXP3,FOXS1,HDAC10,IRF7,L3MBTL1,MYC,TSC22D4,WWOX
GO:BP	cell communication	GO:0007154	8.71043e-05	CFTR,COLQ,CTDSP2,CUL3,FOXA3,FOXL2,FOXP3,GLI1,IRF7,L3MBTL1,MYC,P4HB,PPEF1,PSMD5,RNF41,TCTN1,TCTN3,TNIP2,UBA5,WWOX
GO:BP	animal organ development	GO:0048513	0.000110149	CUL3,FOXG1,FOXL2,FOXP3,GLI1,IRF7,L3MBTL1,L3MBTL3,MYC,PEF1,PSMD5,RNF41,TCTN1,WDR77,WWOX
GO:BP	cellular response to stimulus	GO:0051716	0.000143677	CDK9,CFTR,CTDSP2,CUL3,FOXA3,FOXP3,GLI1,HDAC10,IRF7,L3MBTL1,MGST3,MYC,P4HB,PPEF1,PSMD5,RNF41,TCTN1,TCTN3,TNIP2,UBA5,WWOX
GO:BP	protein-containing complex subunit organization	GO:0043933	0.000180522	AURKAIP1,COX14,CUL3,ELAVL1,MYC,P4HA1,P4HB,PARD6B,PEF1,PSMD5,SLAIN2,WDR77
GO:BP	mRNA processing	GO:0006397	0.00025618	AURKAIP1,CDK9,CPSF3,ELAVL1,FIP1L1,RBM8A,WDR77
GO:BP	positive regulation of nucleobase-containing compound metabolic process	GO:0045935	0.000280693	CDK9,FOXA3,FOXL2,FOXP3,GLI1,HDAC10,IRF7,MYC,TNIP2,WDR77,WWOX
GO:BP	positive regulation of macromolecule biosynthetic process	GO:0010557	0.000302485	CDK9,ELAVL1,FOXA3,FOXL2,FOXP3,GLI1,IRF7,MYC,TNIP2,WDR77,WWOX
GO:BP	regulation of signal transduction	GO:0009966	0.000328025	CUL3,FOXP3,GLI1,IRF7,L3MBTL1,MYC,P4HB,PPEF1,PSMD5,RNF41,TCTN1,TNIP2,UBA5,WWOX
GO:BP	negative regulation of transcription by RNA polymerase II	GO:0000122	0.000449227	CUL3,FOXL2,FOXP3,FOXS1,HDAC10,IRF7,MYC,WWOX
GO:BP	signaling	GO:0023052	0.00046403	CFTR,COLQ,CTDSP2,CUL3,FOXL2,FOXP3,GLI1,IRF7,L3MBTL1,MYC,P4HB,PPEF1,PSMD5,RNF41,TCTN1,TCTN3,TNIP2,UBA5,WWOX
GO:BP	response to stress	GO:0006950	0.000468798	CDK9,CFTR,CTDSP2,CUL3,FOXA3,FOXP3,GLI1,HDAC10,IRF7,MYC,P4HB,PSMD5,TNIP2,TSC22D4,UBA5
GO:BP	positive regulation of cellular biosynthetic process	GO:0031328	0.000484603	CDK9,ELAVL1,FOXA3,FOXL2,FOXP3,GLI1,IRF7,MYC,TNIP2,WDR77,WWOX
GO:BP	mRNA metabolic process	GO:0016071	0.000542159	AURKAIP1,CDK9,CPSF3,ELAVL1,FIP1L1,PSMD5,RBM8A,WDR77
GO:BP	positive regulation of transcription by RNA polymerase II	GO:0045944	0.000577968	CDK9,FOXA3,FOXL2,FOXP3,GLI1,IRF7,MYC,TNIP2,WWOX
GO:BP	positive regulation of biosynthetic process	GO:0009891	0.000580027	CDK9,ELAVL1,FOXA3,FOXL2,FOXP3,GLI1,IRF7,MYC,TNIP2,WDR77,WWOX
GO:BP	apoptotic process	GO:0006915	0.000594519	CUL3,FOXL2,IRF7,MYC,P4HB,RNF41,TCTN3,TNIP2,TOMM22,UBE2M,WWOX
GO:BP	membrane organization	GO:0061024	0.000662407	CFTR,COLQ,CUL3,MYC,PEF1,TGOLN2,TOMM22,UBL4A
GO:BP	positive regulation of nucleic acid-templated transcription	GO:1903508	0.000711358	CDK9,FOXA3,FOXL2,FOXP3,GLI1,IRF7,MYC,TNIP2,WDR77,WWOX
GO:BP	positive regulation of RNA biosynthetic process	GO:1902680	0.000715388	CDK9,FOXA3,FOXL2,FOXP3,GLI1,IRF7,MYC,TNIP2,WDR77,WWOX
GO:BP	cellular component assembly	GO:0022607	0.000716088	COLQ,COX14,CUL3,ELAVL1,MYC,P4HB,PARD6B,PEF1,PSMD5,SLAIN2,TCTN1,TCTN3,WDR77
GO:BP	protein modification by small protein conjugation	GO:0032446	0.000896356	CDK9,CUL3,PEF1,PSMD5,RNF123,RNF41,UBA5,UBE2M
GO:BP	positive regulation of RNA metabolic process	GO:0051254	0.00115276	CDK9,FOXA3,FOXL2,FOXP3,GLI1,IRF7,MYC,TNIP2,WDR77,WWOX
GO:BP	programmed cell death	GO:0012501	0.00118171	CUL3,FOXL2,IRF7,MYC,P4HB,RNF41,TCTN3,TNIP2,TOMM22,UBE2M,WWOX
GO:BP	cellular component biogenesis	GO:0044085	0.00161623	COLQ,COX14,CUL3,ELAVL1,MYC,P4HB,PARD6B,PEF1,PSMD5,SLAIN2,TCTN1,TCTN3,WDR77
GO:BP	regulation of developmental process	GO:0050793	0.00162718	CDK9,COLQ,ELAVL1,FOXP3,FOXS1,GLI1,IRF7,L3MBTL1,MYC,PSMD5,RNF41,WDR77
GO:BP	regulation of multicellular organismal process	GO:0051239	0.00170155	CDK9,COLQ,ELAVL1,FOXL2,FOXP3,FOXS1,GLI1,IRF7,L3MBTL1,MYC,PSMD5,RNF41,WDR77
GO:BP	anatomical structure morphogenesis	GO:0009653	0.00177041	CUL3,FOXA3,FOXL2,FOXS1,GLI1,MYC,PARD6B,PEF1,PSMD5,RIPK4,TCTN1,WWOX
GO:BP	mRNA 3'-end processing	GO:0031124	0.00185219	CDK9,CPSF3,FIP1L1,RBM8A
GO:BP	cellular catabolic process	GO:0044248	0.00190677	COLQ,CUL3,ELAVL1,FOXL2,HDAC10,MYC,PSMD5,RBM8A,RNF123,RNF41,TOMM22
GO:BP	cell cycle process	GO:0022402	0.00197616	AURKAIP1,CDK9,CTDSP2,CUL3,GLI1,L3MBTL1,MYC,PARD6B,PSMD5
GO:BP	cell death	GO:0008219	0.00212221	CUL3,FOXL2,IRF7,MYC,P4HB,RNF41,TCTN3,TNIP2,TOMM22,UBE2M,WWOX
GO:BP	localization	GO:0051179	0.00294921	CFTR,COLQ,COX4I1,CPSF3,CUL3,FIP1L1,FOXL2,FOXP3,MYC,PARD6B,PEF1,PSMD5,RBM8A,RNF41,TCTN1,TCTN3,TOMM22,UBL4A
GO:BP	protein-containing complex assembly	GO:0065003	0.00313467	COX14,CUL3,ELAVL1,MYC,P4HB,PARD6B,PEF1,PSMD5,SLAIN2,WDR77
GO:BP	cellular localization	GO:0051641	0.00328923	CFTR,COLQ,CPSF3,CUL3,FIP1L1,PARD6B,PEF1,RBM8A,TCTN1,TCTN3,TOMM22,UBL4A
GO:BP	regulation of hemopoiesis	GO:1903706	0.00342307	FOXP3,IRF7,L3MBTL1,MYC,PSMD5,RNF41
GO:BP	phosphorylation	GO:0016310	0.00418209	AATK,AURKAIP1,CDK9,COX4I1,CTDSP2,CUL3,MYC,PSMD5,RIPK4,RNF41,TNIP2
GO:BP	positive regulation of transcription, DNA-templated	GO:0045893	0.00434443	CDK9,FOXA3,FOXL2,FOXP3,GLI1,IRF7,MYC,TNIP2,WWOX
GO:BP	positive regulation of gene expression	GO:0010628	0.00473318	CDK9,ELAVL1,FOXA3,FOXL2,FOXP3,GLI1,IRF7,MYC,TNIP2,WWOX
GO:BP	regulation of cell cycle process	GO:0010564	0.00485686	AURKAIP1,CDK9,CTDSP2,CUL3,GLI1,L3MBTL1,PSMD5
GO:BP	chromatin organization	GO:0006325	0.00514307	CDK9,FOXA3,FOXP3,HDAC10,L3MBTL1,L3MBTL3,MYC
GO:BP	protein deubiquitination	GO:0016579	0.0055185	CFTR,MYC,PSMD5,RNF123,TNIP2
GO:BP	regulation of apoptotic process	GO:0042981	0.00628491	FOXL2,IRF7,MYC,P4HB,TCTN3,TNIP2,TOMM22,UBE2M,WWOX
GO:BP	protein ubiquitination	GO:0016567	0.00648358	CDK9,CUL3,PEF1,PSMD5,RNF123,RNF41,UBE2M
GO:BP	cell surface receptor signaling pathway	GO:0007166	0.00699143	CUL3,FOXP3,GLI1,IRF7,MYC,P4HB,PSMD5,RNF41,TCTN1,TCTN3,TNIP2,WWOX
GO:BP	regulation of programmed cell death	GO:0043067	0.00726967	FOXL2,IRF7,MYC,P4HB,TCTN3,TNIP2,TOMM22,UBE2M,WWOX
GO:BP	protein modification by small protein removal	GO:0070646	0.0072773	CFTR,MYC,PSMD5,RNF123,TNIP2
GO:BP	regulation of cell cycle	GO:0051726	0.00745806	AURKAIP1,CDK9,CTDSP2,CUL3,GLI1,L3MBTL1,MYC,PSMD5
GO:BP	chromosome organization	GO:0051276	0.00777799	CDK9,CUL3,FOXA3,FOXP3,HDAC10,L3MBTL1,L3MBTL3,MYC
GO:BP	catabolic process	GO:0009056	0.00838898	COLQ,CUL3,ELAVL1,FOXL2,HDAC10,MYC,PSMD5,RBM8A,RNF123,RNF41,TOMM22
GO:BP	regulation of cellular protein metabolic process	GO:0032268	0.00920897	AURKAIP1,CDK9,CTDSP2,CUL3,ELAVL1,FOXL2,FOXP3,MYC,PEF1,RBM8A,RNF41
GO:BP	RNA 3'-end processing	GO:0031123	0.00981453	CDK9,CPSF3,FIP1L1,RBM8A
GO:BP	mRNA polyadenylation	GO:0006378	0.0100372	CDK9,CPSF3,FIP1L1
GO:BP	regulation of organelle organization	GO:0033043	0.0107224	AURKAIP1,CDK9,CUL3,FOXP3,L3MBTL1,MYC,RNF41,SLAIN2
GO:BP	hemopoiesis	GO:0030097	0.0108811	FOXP3,IRF7,L3MBTL1,L3MBTL3,MYC,PSMD5,RNF41
GO:BP	positive regulation of protein metabolic process	GO:0051247	0.0109579	AURKAIP1,CDK9,CUL3,ELAVL1,FOXL2,FOXP3,MYC,PEF1,RNF41
GO:BP	cellular response to organic substance	GO:0071310	0.0114141	CDK9,CFTR,CTDSP2,CUL3,IRF7,MYC,P4HB,PSMD5,TNIP2,UBA5,WWOX
GO:BP	RNA polyadenylation	GO:0043631	0.0114567	CDK9,CPSF3,FIP1L1
GO:BP	cellular response to chemical stimulus	GO:0070887	0.0116518	CDK9,CFTR,CTDSP2,CUL3,IRF7,MGST3,MYC,P4HB,PSMD5,TNIP2,UBA5,WWOX
GO:BP	mRNA splicing, via spliceosome	GO:0000398	0.0122696	CPSF3,ELAVL1,FIP1L1,RBM8A,WDR77
GO:BP	RNA splicing, via transesterification reactions with bulged adenosine as nucleophile	GO:0000377	0.0122696	CPSF3,ELAVL1,FIP1L1,RBM8A,WDR77
GO:BP	response to organic substance	GO:0010033	0.0127343	CDK9,CFTR,CTDSP2,CUL3,IRF7,MGST3,MYC,P4HB,PSMD5,TNIP2,UBA5,WWOX
GO:BP	RNA splicing, via transesterification reactions	GO:0000375	0.0127977	CPSF3,ELAVL1,FIP1L1,RBM8A,WDR77
GO:BP	RNA processing	GO:0006396	0.0128085	AURKAIP1,CDK9,CPSF3,ELAVL1,FIP1L1,RBM8A,WDR77
GO:BP	phosphate-containing compound metabolic process	GO:0006796	0.0128903	AATK,AURKAIP1,CDK9,COX4I1,CTDSP2,CUL3,MYC,PPEF1,PSMD5,RIPK4,RNF41,TNIP2
GO:BP	regulation of cell death	GO:0010941	0.0131873	FOXL2,IRF7,MYC,P4HB,TCTN3,TNIP2,TOMM22,UBE2M,WWOX
GO:BP	phosphorus metabolic process	GO:0006793	0.0139465	AATK,AURKAIP1,CDK9,COX4I1,CTDSP2,CUL3,MYC,PPEF1,PSMD5,RIPK4,RNF41,TNIP2
GO:BP	hematopoietic or lymphoid organ development	GO:0048534	0.0145078	FOXP3,IRF7,L3MBTL1,L3MBTL3,MYC,PSMD5,RNF41
GO:BP	regulation of Wnt signaling pathway	GO:0030111	0.0150906	CUL3,FOXP3,GLI1,PSMD5,WWOX
GO:BP	post-translational protein modification	GO:0043687	0.0161356	CUL3,P4HB,PSMD5,TGOLN2,UBE2M
GO:BP	proteolysis	GO:0006508	0.0162223	AURKAIP1,CFTR,CUL3,FOXL2,MYC,PSMD5,RNF123,RNF41,TNIP2
GO:BP	regulation of protein metabolic process	GO:0051246	0.0167985	AURKAIP1,CDK9,CTDSP2,CUL3,ELAVL1,FOXL2,FOXP3,MYC,PEF1,RBM8A,RNF41
GO:BP	negative regulation of cell cycle	GO:0045786	0.0186883	AURKAIP1,CDK9,CTDSP2,CUL3,MYC,PSMD5
GO:BP	immune system development	GO:0002520	0.0199774	FOXP3,IRF7,L3MBTL1,L3MBTL3,MYC,PSMD5,RNF41
GO:BP	signal transduction	GO:0007165	0.0206983	CTDSP2,CUL3,FOXP3,GLI1,IRF7,L3MBTL1,MYC,P4HB,PPEF1,PSMD5,RNF41,TCTN1,TCTN3,TNIP2,UBA5,WWOX
GO:BP	cell cycle	GO:0007049	0.0207082	AURKAIP1,CDK9,CTDSP2,CUL3,GLI1,L3MBTL1,MYC,PARD6B,PSMD5
GO:BP	response to chemical	GO:0042221	0.0209658	CDK9,CFTR,COX4I1,CTDSP2,CUL3,IRF7,MGST3,MYC,P4HB,PEF1,PSMD5,TNIP2,UBA5,WWOX
GO:BP	positive regulation of apoptotic process	GO:0043065	0.0233529	FOXL2,MYC,TCTN3,TOMM22,UBE2M,WWOX
GO:BP	regulation of mitotic cell cycle	GO:0007346	0.0235495	AURKAIP1,CTDSP2,CUL3,L3MBTL1,MYC,PSMD5
GO:BP	positive regulation of programmed cell death	GO:0043068	0.0249636	FOXL2,MYC,TCTN3,TOMM22,UBE2M,WWOX
GO:BP	peptidyl-proline hydroxylation to 4-hydroxy-L-proline	GO:0018401	0.0264256	P4HA1,P4HB
GO:BP	multi-organism process	GO:0051704	0.0311358	CDK9,CFTR,FOXA3,FOXL2,FOXP3,GLI1,IRF7,MYC,P4HB,PSMD5,TNIP2
GO:BP	myeloid cell differentiation	GO:0030099	0.0321577	IRF7,L3MBTL1,L3MBTL3,MYC,RNF41
GO:BP	negative regulation of Wnt signaling pathway	GO:0030178	0.0364287	CUL3,GLI1,PSMD5,WWOX
GO:BP	RNA splicing	GO:0008380	0.0372177	CPSF3,ELAVL1,FIP1L1,RBM8A,WDR77
GO:BP	positive regulation of cell death	GO:0010942	0.0374728	FOXL2,MYC,TCTN3,TOMM22,UBE2M,WWOX
GO:BP	protein phosphorylation	GO:0006468	0.038279	AATK,CDK9,CTDSP2,CUL3,MYC,PSMD5,RIPK4,RNF41,TNIP2
GO:BP	regulation of response to stress	GO:0080134	0.0397541	CDK9,FOXP3,HDAC10,IRF7,MYC,P4HB,PSMD5,TNIP2
GO:BP	positive regulation of cellular protein metabolic process	GO:0032270	0.0550639	AURKAIP1,CDK9,CUL3,ELAVL1,FOXL2,FOXP3,MYC,PEF1
GO:BP	cellular macromolecule catabolic process	GO:0044265	0.0569543	CUL3,ELAVL1,FOXL2,PSMD5,RBM8A,RNF123,RNF41
GO:BP	regulation of multicellular organismal development	GO:2000026	0.0722278	COLQ,FOXP3,GLI1,IRF7,L3MBTL1,MYC,PSMD5,RNF41,WDR77
GO:BP	cell-cell signaling	GO:0007267	0.0728638	CFTR,COLQ,CUL3,FOXL2,FOXP3,GLI1,PSMD5,WWOX
GO:BP	peptidyl-proline hydroxylation	GO:0019511	0.0734266	P4HA1,P4HB
GO:BP	cell development	GO:0048468	0.0745752	CFTR,CUL3,FOXL2,HDAC10,L3MBTL3,MYC,PARD6B,PEF1,TCTN1
GO:BP	establishment of localization	GO:0051234	0.0773809	CFTR,COLQ,COX4I1,CPSF3,CUL3,FIP1L1,FOXL2,FOXP3,MYC,PEF1,PSMD5,RBM8A,TOMM22,UBL4A
GO:BP	organic substance catabolic process	GO:1901575	0.0791861	COLQ,CUL3,ELAVL1,FOXL2,MYC,PSMD5,RBM8A,RNF123,RNF41
GO:BP	regulation of myeloid cell differentiation	GO:0045637	0.0792792	IRF7,L3MBTL1,MYC,RNF41
GO:BP	Wnt signaling pathway	GO:0016055	0.0881668	CUL3,FOXP3,GLI1,PSMD5,WWOX
GO:BP	cell-cell signaling by wnt	GO:0198738	0.0897854	CUL3,FOXP3,GLI1,PSMD5,WWOX
GO:BP	leukocyte differentiation	GO:0002521	0.0922562	FOXP3,IRF7,L3MBTL3,MYC,RNF41
GO:BP	regulation of biological quality	GO:0065008	0.0947351	CFTR,COLQ,CUL3,ELAVL1,FOXA3,FOXL2,FOXP3,L3MBTL3,MYC,P4HB,PSMD5,TNIP2
GO:BP	4-hydroxyproline metabolic process	GO:0019471	0.0987428	P4HA1,P4HB
GO:BP	mitotic cell cycle process	GO:1903047	0.100466	AURKAIP1,CTDSP2,CUL3,L3MBTL1,MYC,PSMD5
GO:BP	positive regulation of multi-organism process	GO:0043902	0.102669	CDK9,IRF7,P4HB,PSMD5,TNIP2
GO:BP	response to endoplasmic reticulum stress	GO:0034976	0.104805	CFTR,CTDSP2,P4HB,UBA5
GO:BP	regulation of leukocyte differentiation	GO:1902105	0.109323	FOXP3,IRF7,MYC,RNF41
GO:BP	epithelium development	GO:0060429	0.110492	FOXL2,GLI1,MYC,PSMD5,RIPK4,TCTN1,WDR77
GO:BP	cell cycle G1/S phase transition	GO:0044843	0.135855	CTDSP2,CUL3,GLI1,MYC
GO:BP	liver morphogenesis	GO:0072576	0.143662	CUL3,GLI1
GO:BP	mRNA-containing ribonucleoprotein complex export from nucleus	GO:0071427	0.151204	CPSF3,FIP1L1,RBM8A
GO:BP	mRNA export from nucleus	GO:0006406	0.151204	CPSF3,FIP1L1,RBM8A
GO:BP	positive regulation of protein ubiquitination	GO:0031398	0.163642	CDK9,CUL3,PEF1
GO:BP	regulation of cell differentiation	GO:0045595	0.179638	CDK9,FOXP3,GLI1,IRF7,L3MBTL1,MYC,PSMD5,RNF41
GO:BP	macromolecule catabolic process	GO:0009057	0.185466	CUL3,ELAVL1,FOXL2,PSMD5,RBM8A,RNF123,RNF41
GO:BP	regulation of cellular component organization	GO:0051128	0.190145	AURKAIP1,CDK9,COLQ,CUL3,FOXP3,L3MBTL1,MYC,RNF41,SLAIN2
GO:BP	organelle localization	GO:0051640	0.194271	CFTR,CUL3,PEF1,TCTN1,TCTN3
GO:BP	regulation of monocyte differentiation	GO:0045655	0.196882	IRF7,MYC
GO:BP	positive regulation of response to stimulus	GO:0048584	0.199667	CFTR,FOXP3,GLI1,HDAC10,IRF7,MYC,PSMD5,TNIP2,WWOX
GO:BP	regulation of mRNA metabolic process	GO:1903311	0.212281	CDK9,ELAVL1,PSMD5,RBM8A
GO:BP	cell cycle phase transition	GO:0044770	0.212626	CTDSP2,CUL3,GLI1,MYC,PSMD5
GO:BP	cell surface receptor signaling pathway involved in cell-cell signaling	GO:1905114	0.214213	CUL3,FOXP3,GLI1,PSMD5,WWOX
GO:BP	embryo development	GO:0009790	0.23016	CUL3,FOXL2,GLI1,MYC,PEF1,TCTN1
GO:BP	mitotic cell cycle	GO:0000278	0.23139	AURKAIP1,CTDSP2,CUL3,L3MBTL1,MYC,PSMD5
GO:BP	mRNA cleavage	GO:0006379	0.236955	CPSF3,FIP1L1
GO:BP	ribonucleoprotein complex export from nucleus	GO:0071426	0.246812	CPSF3,FIP1L1,RBM8A
GO:BP	regulation of chromosome organization	GO:0033044	0.24906	CDK9,CUL3,FOXP3,MYC
GO:BP	ribonucleoprotein complex localization	GO:0071166	0.25241	CPSF3,FIP1L1,RBM8A
GO:BP	positive regulation of protein modification by small protein conjugation or removal	GO:1903322	0.258091	CDK9,CUL3,PEF1
GO:BP	fibroblast apoptotic process	GO:0044346	0.258365	CUL3,MYC
GO:BP	regulation of DNA metabolic process	GO:0051052	0.263246	CDK9,FOXP3,HDAC10,MYC
GO:BP	smoothened signaling pathway	GO:0007224	0.275629	GLI1,TCTN1,TCTN3
GO:BP	animal organ morphogenesis	GO:0009887	0.289433	CUL3,FOXL2,GLI1,MYC,PSMD5,WWOX
GO:BP	liver development	GO:0001889	0.300191	CUL3,GLI1,MYC
GO:BP	RNA export from nucleus	GO:0006405	0.300191	CPSF3,FIP1L1,RBM8A
GO:BP	protein hydroxylation	GO:0018126	0.303924	P4HA1,P4HB
GO:BP	negative regulation of cell cycle process	GO:0010948	0.306072	AURKAIP1,CDK9,CTDSP2,PSMD5
GO:BP	hepaticobiliary system development	GO:0061008	0.319514	CUL3,GLI1,MYC
GO:BP	tissue development	GO:0009888	0.322726	FOXL2,GLI1,MYC,PEF1,PSMD5,RIPK4,TCTN1,WDR77
GO:BP	developmental process involved in reproduction	GO:0003006	0.343061	CFTR,FOXL2,GLI1,MYC,WDR77
GO:BP	mRNA transport	GO:0051028	0.353479	CPSF3,FIP1L1,RBM8A
GO:BP	gamete generation	GO:0007276	0.361693	CFTR,FOXA3,FOXL2,GLI1,MYC
GO:BP	cellular response to cytokine stimulus	GO:0071345	0.38168	CDK9,IRF7,MYC,P4HB,PSMD5,TNIP2
GO:BP	positive regulation of cell cycle	GO:0045787	0.44747	CDK9,CUL3,GLI1,MYC
GO:BP	establishment of protein localization	GO:0045184	0.452124	CFTR,COLQ,CPSF3,FIP1L1,FOXP3,RBM8A,TOMM22,UBL4A
GO:BP	regulation of immune system process	GO:0002682	0.472877	FOXP3,IRF7,L3MBTL1,MYC,PSMD5,RNF41,TNIP2
GO:BP	liver regeneration	GO:0097421	0.492002	GLI1,MYC
GO:BP	protein localization	GO:0008104	0.510106	CFTR,COLQ,CPSF3,FIP1L1,FOXP3,RBM8A,TCTN1,TOMM22,UBL4A
GO:BP	organelle localization by membrane tethering	GO:0140056	0.539734	CFTR,TCTN1,TCTN3
GO:BP	regulation of multi-organism process	GO:0043900	0.53993	CDK9,IRF7,P4HB,PSMD5,TNIP2
GO:BP	termination of RNA polymerase II transcription	GO:0006369	0.553869	CPSF3,FIP1L1
GO:BP	positive regulation of chromosome organization	GO:2001252	0.558385	CDK9,CUL3,FOXP3
GO:BP	response to cytokine	GO:0034097	0.58467	CDK9,IRF7,MYC,P4HB,PSMD5,TNIP2
GO:BP	intracellular signal transduction	GO:0035556	0.604489	CUL3,IRF7,L3MBTL1,MYC,P4HB,PSMD5,RNF41,TNIP2,WWOX
GO:BP	regulation of DNA-binding transcription factor activity	GO:0051090	0.609173	FOXP3,FOXS1,RIPK4,RNF41
GO:BP	monocyte differentiation	GO:0030224	0.61933	IRF7,MYC
GO:BP	mononuclear cell differentiation	GO:1903131	0.61933	IRF7,MYC
GO:BP	membrane docking	GO:0022406	0.626916	CFTR,TCTN1,TCTN3
GO:BP	negative regulation of canonical Wnt signaling pathway	GO:0090090	0.626916	CUL3,GLI1,PSMD5
GO:BP	cytokine-mediated signaling pathway	GO:0019221	0.62877	IRF7,MYC,P4HB,PSMD5,TNIP2
GO:BP	cellular response to interleukin-1	GO:0071347	0.637126	MYC,PSMD5,TNIP2
GO:BP	protein export from nucleus	GO:0006611	0.657865	CPSF3,FIP1L1,RBM8A
GO:BP	reproductive structure development	GO:0048608	0.669407	FOXL2,GLI1,MYC,WDR77
GO:BP	regulation of mitotic nuclear division	GO:0007088	0.679034	AURKAIP1,CUL3,L3MBTL1
GO:BP	reproductive system development	GO:0061458	0.692328	FOXL2,GLI1,MYC,WDR77
GO:BP	gland development	GO:0048732	0.692328	CUL3,GLI1,MYC,WDR77
GO:BP	RNA transport	GO:0050658	0.7797	CPSF3,FIP1L1,RBM8A
GO:BP	nucleic acid transport	GO:0050657	0.7797	CPSF3,FIP1L1,RBM8A
GO:BP	establishment of RNA localization	GO:0051236	0.815261	CPSF3,FIP1L1,RBM8A
GO:BP	nuclear export	GO:0051168	0.827341	CPSF3,FIP1L1,RBM8A
GO:BP	multicellular organismal reproductive process	GO:0048609	0.861895	CFTR,FOXA3,FOXL2,GLI1,MYC
GO:BP	positive regulation of multicellular organismal process	GO:0051240	0.867861	CDK9,FOXL2,FOXP3,FOXS1,GLI1,IRF7,MYC
GO:BP	regulation of cell cycle phase transition	GO:1901987	0.882461	CTDSP2,CUL3,GLI1,PSMD5
GO:BP	regulation of protein ubiquitination	GO:0031396	0.889463	CDK9,CUL3,PEF1
GO:BP	sexual reproduction	GO:0019953	0.899197	CFTR,FOXA3,FOXL2,GLI1,MYC
GO:BP	positive regulation of cell communication	GO:0010647	0.931721	CFTR,FOXL2,GLI1,IRF7,PSMD5,TNIP2,WWOX
GO:BP	multicellular organism reproduction	GO:0032504	0.93282	CFTR,FOXA3,FOXL2,GLI1,MYC
GO:BP	myeloid leukocyte differentiation	GO:0002573	0.941252	IRF7,L3MBTL3,MYC
GO:BP	positive regulation of signaling	GO:0023056	0.949772	CFTR,FOXL2,GLI1,IRF7,PSMD5,TNIP2,WWOX
GO:BP	response to interleukin-1	GO:0070555	0.981332	MYC,PSMD5,TNIP2
GO:BP	regulation of nuclear division	GO:0051783	0.981332	AURKAIP1,CUL3,L3MBTL1
GO:BP	regulation of protein modification process	GO:0031399	0.99298	CDK9,CTDSP2,CUL3,FOXP3,MYC,PEF1,RNF41
GO:BP	cellular response to hypoxia	GO:0071456	0.99493	MYC,P4HB,PSMD5
GO:BP	response to steroid hormone	GO:0048545	1	UBA5
GO:BP	interleukin-23-mediated signaling pathway	GO:0038155	1	P4HB
GO:BP	neurotransmitter catabolic process	GO:0042135	1	COLQ
GO:BP	Fc-epsilon receptor signaling pathway	GO:0038095	1	PSMD5
GO:BP	cell projection morphogenesis	GO:0048858	1	PARD6B,TCTN1
GO:BP	neurotransmitter metabolic process	GO:0042133	1	COLQ
GO:BP	MDA-5 signaling pathway	GO:0039530	1	IRF7
GO:BP	erythrocyte development	GO:0048821	1	L3MBTL3
GO:BP	growth	GO:0040007	1	COLQ,FOXL2,FOXS1,GLI1
GO:BP	digestive tract morphogenesis	GO:0048546	1	GLI1
GO:BP	regulation of protein catabolic process	GO:0042176	1	RNF41
GO:BP	Fc receptor signaling pathway	GO:0038093	1	PSMD5
GO:BP	cytoplasmic pattern recognition receptor signaling pathway in response to virus	GO:0039528	1	IRF7
GO:BP	negative regulation of response to stimulus	GO:0048585	1	CUL3,FOXP3,GLI1,MYC,PSMD5,WWOX
GO:BP	stem cell development	GO:0048864	1	PEF1
GO:BP	positive regulation of epithelial cell proliferation	GO:0050679	1	MYC
GO:BP	regulation of epithelial cell proliferation	GO:0050678	1	GLI1,MYC,WDR77
GO:BP	epithelial cell proliferation	GO:0050673	1	GLI1,MYC,WDR77
GO:BP	negative regulation of lymphocyte proliferation	GO:0050672	1	FOXP3
GO:BP	positive regulation of viral process	GO:0048524	1	CDK9,P4HB
GO:BP	positive regulation of lymphocyte proliferation	GO:0050671	1	FOXP3
GO:BP	regulation of lymphocyte proliferation	GO:0050670	1	FOXP3
GO:BP	cytokine secretion	GO:0050663	1	FOXP3
GO:BP	cellular ketone metabolic process	GO:0042180	1	PSMD5
GO:BP	cell death in response to oxidative stress	GO:0036473	1	P4HB
GO:BP	IRE1-mediated unfolded protein response	GO:0036498	1	CTDSP2
GO:BP	positive regulation of viral transcription	GO:0050434	1	CDK9
GO:BP	chromosome localization	GO:0050000	1	CUL3
GO:BP	sensory system development	GO:0048880	1	FOXL2
GO:BP	chemical homeostasis	GO:0048878	1	CFTR,FOXA3,MYC
GO:BP	homeostasis of number of cells	GO:0048872	1	FOXP3,L3MBTL3
GO:BP	signal transduction in absence of ligand	GO:0038034	1	WWOX
GO:BP	multicellular organismal homeostasis	GO:0048871	1	CFTR
GO:BP	embryonic organ morphogenesis	GO:0048562	1	FOXL2,GLI1
GO:BP	cell motility	GO:0048870	1	CUL3,MYC,PARD6B,RNF41
GO:BP	NIK/NF-kappaB signaling	GO:0038061	1	PSMD5
GO:BP	stem cell differentiation	GO:0048863	1	PEF1,PSMD5
GO:BP	regulation of growth	GO:0040008	1	COLQ,FOXS1,GLI1
GO:BP	digestive tract development	GO:0048565	1	GLI1
GO:BP	neuron projection morphogenesis	GO:0048812	1	PARD6B,TCTN1
GO:BP	positive regulation of muscle organ development	GO:0048636	1	GLI1
GO:BP	macrophage activation	GO:0042116	1	TNIP2
GO:BP	regulation of muscle organ development	GO:0048634	1	GLI1
GO:BP	regulation of gene expression, epigenetic	GO:0040029	1	ELAVL1
GO:BP	B cell activation	GO:0042113	1	FOXP3,TNIP2
GO:BP	regulation of cytokine biosynthetic process	GO:0042035	1	FOXP3
GO:BP	negative regulation of cytokine biosynthetic process	GO:0042036	1	FOXP3
GO:BP	T cell activation	GO:0042110	1	FOXP3
GO:BP	cytokine metabolic process	GO:0042107	1	FOXP3,IRF7
GO:BP	oocyte development	GO:0048599	1	FOXL2
GO:BP	regulation of developmental growth	GO:0048638	1	COLQ,FOXS1,GLI1
GO:BP	positive regulation of T cell proliferation	GO:0042102	1	FOXP3
GO:BP	epithelial fluid transport	GO:0042045	1	CFTR
GO:BP	embryonic morphogenesis	GO:0048598	1	CUL3,FOXL2,GLI1,TCTN1
GO:BP	eye morphogenesis	GO:0048592	1	FOXL2
GO:BP	T cell proliferation	GO:0042098	1	FOXP3
GO:BP	developmental growth	GO:0048589	1	COLQ,FOXL2,FOXS1,GLI1
GO:BP	gliogenesis	GO:0042063	1	HDAC10,MYC
GO:BP	cytokine biosynthetic process	GO:0042089	1	FOXP3,IRF7
GO:BP	interferon-gamma biosynthetic process	GO:0042095	1	FOXP3
GO:BP	T-helper cell differentiation	GO:0042093	1	FOXP3
GO:BP	developmental cell growth	GO:0048588	1	FOXL2
GO:BP	fluid transport	GO:0042044	1	CFTR
GO:BP	positive regulation of developmental growth	GO:0048639	1	FOXS1,GLI1
GO:BP	anatomical structure formation involved in morphogenesis	GO:0048646	1	CUL3,PEF1,TCTN1
GO:BP	regulation of cell population proliferation	GO:0042127	1	CUL3,FOXP3,GLI1,MYC,RNF41,WDR77
GO:BP	mesenchymal cell differentiation	GO:0048762	1	PEF1
GO:BP	branching morphogenesis of an epithelial tube	GO:0048754	1	MYC
GO:BP	cardiac muscle tissue development	GO:0048738	1	GLI1
GO:BP	regulation of locomotion	GO:0040012	1	MYC,PARD6B,RNF41
GO:BP	negative regulation of locomotion	GO:0040013	1	RNF41
GO:BP	regulation of multicellular organism growth	GO:0040014	1	FOXS1
GO:BP	interleukin-2 biosynthetic process	GO:0042094	1	FOXP3
GO:BP	negative regulation of T cell proliferation	GO:0042130	1	FOXP3
GO:BP	tissue morphogenesis	GO:0048729	1	MYC,PSMD5,RIPK4,TCTN1
GO:BP	embryonic cleavage	GO:0040016	1	CUL3
GO:BP	oligodendrocyte differentiation	GO:0048709	1	HDAC10
GO:BP	skeletal system morphogenesis	GO:0048705	1	WWOX
GO:BP	regulation of T cell proliferation	GO:0042129	1	FOXP3
GO:BP	positive regulation of locomotion	GO:0040017	1	MYC
GO:BP	generation of neurons	GO:0048699	1	MYC,PARD6B,TCTN1
GO:BP	cell morphogenesis involved in neuron differentiation	GO:0048667	1	PARD6B,TCTN1
GO:BP	neuron development	GO:0048666	1	PARD6B,TCTN1
GO:BP	positive regulation of multicellular organism growth	GO:0040018	1	FOXS1
GO:BP	positive regulation of smooth muscle cell proliferation	GO:0048661	1	MYC
GO:BP	regulation of smooth muscle cell proliferation	GO:0048660	1	MYC
GO:BP	smooth muscle cell proliferation	GO:0048659	1	MYC
GO:BP	embryonic organ development	GO:0048568	1	FOXL2,GLI1
GO:BP	notochord morphogenesis	GO:0048570	1	GLI1
GO:BP	locomotion	GO:0040011	1	CUL3,MYC,PARD6B,RNF41
GO:BP	positive regulation of molecular function	GO:0044093	1	CDK9,CFTR,FOXL2,MYC,RIPK4,RNF41
GO:BP	activated T cell proliferation	GO:0050798	1	FOXP3
GO:BP	regulation of mRNA processing	GO:0050684	1	CDK9,RBM8A
GO:BP	positive regulation of DNA-binding transcription factor activity	GO:0051091	1	RIPK4,RNF41
GO:BP	negative regulation of small GTPase mediated signal transduction	GO:0051058	1	CUL3
GO:BP	regulation of small GTPase mediated signal transduction	GO:0051056	1	CUL3
GO:BP	positive regulation of DNA metabolic process	GO:0051054	1	HDAC10,MYC
GO:BP	negative regulation of DNA metabolic process	GO:0051053	1	FOXP3
GO:BP	regulation of histone acetylation	GO:0035065	1	FOXP3
GO:BP	positive regulation of histone acetylation	GO:0035066	1	FOXP3
GO:BP	negative regulation of histone acetylation	GO:0035067	1	FOXP3
GO:BP	negative regulation of transport	GO:0051051	1	FOXP3,MYC
GO:BP	positive regulation of transport	GO:0051050	1	CFTR,FOXL2
GO:BP	regulation of transport	GO:0051049	1	CFTR,FOXL2,FOXP3,MYC
GO:BP	negative regulation of secretion	GO:0051048	1	FOXP3
GO:BP	tube formation	GO:0035148	1	TCTN1
GO:BP	positive regulation of secretion	GO:0051047	1	CFTR,FOXL2
GO:BP	regulation of secretion	GO:0051046	1	CFTR,FOXL2,FOXP3
GO:BP	posttranscriptional gene silencing by RNA	GO:0035194	1	ELAVL1
GO:BP	gene silencing by miRNA	GO:0035195	1	ELAVL1
GO:BP	tube morphogenesis	GO:0035239	1	GLI1,MYC,TCTN1
GO:BP	actin filament bundle assembly	GO:0051017	1	CUL3
GO:BP	multicellular organism growth	GO:0035264	1	FOXS1
GO:BP	organ growth	GO:0035265	1	GLI1
GO:BP	detection of stimulus involved in sensory perception	GO:0050906	1	PPEF1
GO:BP	endocrine system development	GO:0035270	1	GLI1
GO:BP	neuromuscular process	GO:0050905	1	FOXS1,UBA5
GO:BP	tube development	GO:0035295	1	GLI1,MYC,TCTN1
GO:BP	positive regulation of NF-kappaB transcription factor activity	GO:0051092	1	RIPK4
GO:BP	multicellular organismal water homeostasis	GO:0050891	1	CFTR
GO:BP	negative regulation of developmental process	GO:0051093	1	FOXP3,MYC,WDR77
GO:BP	regulation of binding	GO:0051098	1	CDK9,MYC
GO:BP	cellular response to oxidative stress	GO:0034599	1	P4HB
GO:BP	response to tumor necrosis factor	GO:0034612	1	PSMD5
GO:BP	protein insertion into mitochondrial membrane	GO:0051204	1	TOMM22
GO:BP	cellular protein localization	GO:0034613	1	COLQ,CPSF3,FIP1L1,RBM8A,TCTN1,TOMM22,UBL4A
GO:BP	cellular response to unfolded protein	GO:0034620	1	CTDSP2
GO:BP	cellular protein-containing complex assembly	GO:0034622	1	COX14,PSMD5,SLAIN2,WDR77
GO:BP	cellular response to UV	GO:0034644	1	MYC
GO:BP	nucleobase-containing compound catabolic process	GO:0034655	1	ELAVL1,FOXL2,PSMD5,RBM8A
GO:BP	response to gonadotropin	GO:0034698	1	MYC
GO:BP	regulation of phosphorus metabolic process	GO:0051174	1	CDK9,CTDSP2,MYC,RNF41
GO:BP	regulation of transmembrane transport	GO:0034762	1	CFTR,MYC
GO:BP	negative regulation of transmembrane transport	GO:0034763	1	MYC
GO:BP	positive regulation of transmembrane transport	GO:0034764	1	CFTR
GO:BP	nuclear transport	GO:0051169	1	CPSF3,FIP1L1,RBM8A
GO:BP	regulation of ion transmembrane transport	GO:0034765	1	CFTR
GO:BP	regulation of muscle cell differentiation	GO:0051147	1	CDK9
GO:BP	positive regulation of cellular component organization	GO:0051130	1	CDK9,CUL3,FOXP3,SLAIN2
GO:BP	positive regulation of ion transmembrane transport	GO:0034767	1	CFTR
GO:BP	peptidyl-lysine deacetylation	GO:0034983	1	HDAC10
GO:BP	regulation of Rho protein signal transduction	GO:0035023	1	CUL3
GO:BP	negative regulation of cellular component organization	GO:0051129	1	AURKAIP1,FOXP3,RNF41
GO:BP	negative regulation of Rho protein signal transduction	GO:0035024	1	CUL3
GO:BP	synaptic growth at neuromuscular junction	GO:0051124	1	COLQ
GO:BP	regulation of DNA binding	GO:0051101	1	MYC
GO:BP	positive regulation of binding	GO:0051099	1	CDK9,MYC
GO:BP	positive regulation of developmental process	GO:0051094	1	FOXP3,FOXS1,GLI1,MYC
GO:BP	negative regulation of epithelial cell proliferation	GO:0050680	1	WDR77
GO:BP	transepithelial water transport	GO:0035377	1	CFTR
GO:BP	neuromuscular process controlling balance	GO:0050885	1	FOXS1
GO:BP	regulation of synapse structure or activity	GO:0050803	1	COLQ
GO:BP	response to topologically incorrect protein	GO:0035966	1	CTDSP2,CUL3
GO:BP	ion homeostasis	GO:0050801	1	CFTR,MYC
GO:BP	regulation of phosphorylation	GO:0042325	1	CDK9,CTDSP2,MYC,RNF41
GO:BP	regulation of insulin secretion	GO:0050796	1	CFTR
GO:BP	cellular response to topologically incorrect protein	GO:0035967	1	CTDSP2,CUL3
GO:BP	response to platelet-derived growth factor	GO:0036119	1	MYC
GO:BP	regulation of viral process	GO:0050792	1	CDK9,P4HB
GO:BP	regulation of catalytic activity	GO:0050790	1	FOXL2,MYC
GO:BP	cellular response to platelet-derived growth factor stimulus	GO:0036120	1	MYC
GO:BP	positive regulation of immune response	GO:0050778	1	FOXP3,IRF7,PSMD5,TNIP2
GO:BP	negative regulation of immune response	GO:0050777	1	FOXP3
GO:BP	regulation of immune response	GO:0050776	1	FOXP3,IRF7,PSMD5,TNIP2
GO:BP	positive regulation of neurogenesis	GO:0050769	1	MYC
GO:BP	regulation of neurogenesis	GO:0050767	1	MYC
GO:BP	negative regulation of inflammatory response	GO:0050728	1	FOXP3
GO:BP	regulation of inflammatory response	GO:0050727	1	FOXP3
GO:BP	positive regulation of protein secretion	GO:0050714	1	CFTR
GO:BP	negative regulation of cytokine secretion	GO:0050710	1	FOXP3
GO:BP	response to decreased oxygen levels	GO:0036293	1	MYC,P4HB,PSMD5
GO:BP	negative regulation of protein secretion	GO:0050709	1	FOXP3
GO:BP	regulation of protein secretion	GO:0050708	1	CFTR,FOXP3
GO:BP	cellular response to decreased oxygen levels	GO:0036294	1	MYC,P4HB,PSMD5
GO:BP	regulation of cytokine secretion	GO:0050707	1	FOXP3
GO:BP	negative regulation of mRNA processing	GO:0050686	1	CDK9
GO:BP	plasma membrane lactate transport	GO:0035879	1	MYC
GO:BP	endocrine process	GO:0050886	1	FOXL2
GO:BP	regulation of synapse organization	GO:0050807	1	COLQ
GO:BP	lactate transmembrane transport	GO:0035873	1	MYC
GO:BP	regulation of body fluid levels	GO:0050878	1	CFTR
GO:BP	nervous system process	GO:0050877	1	FOXS1,PPEF1,UBA5
GO:BP	positive regulation of B cell activation	GO:0050871	1	TNIP2
GO:BP	positive regulation of T cell activation	GO:0050870	1	FOXP3
GO:BP	non-canonical Wnt signaling pathway	GO:0035567	1	PSMD5
GO:BP	negative regulation of B cell activation	GO:0050869	1	FOXP3
GO:BP	negative regulation of T cell activation	GO:0050868	1	FOXP3
GO:BP	establishment of protein localization to extracellular region	GO:0035592	1	CFTR,FOXP3
GO:BP	positive regulation of cell activation	GO:0050867	1	FOXP3,TNIP2
GO:BP	negative regulation of cell activation	GO:0050866	1	FOXP3
GO:BP	regulation of cell activation	GO:0050865	1	FOXP3,RNF41,TNIP2
GO:BP	regulation of B cell activation	GO:0050864	1	FOXP3,TNIP2
GO:BP	regulation of T cell activation	GO:0050863	1	FOXP3
GO:BP	protein deacylation	GO:0035601	1	FOXP3,HDAC10
GO:BP	TRIF-dependent toll-like receptor signaling pathway	GO:0035666	1	IRF7
GO:BP	T cell receptor signaling pathway	GO:0050852	1	FOXP3,PSMD5
GO:BP	antigen receptor-mediated signaling pathway	GO:0050851	1	FOXP3,PSMD5
GO:BP	protein stabilization	GO:0050821	1	TNIP2
GO:BP	cellular response to drug	GO:0035690	1	CFTR,MYC
GO:BP	CD4-positive, alpha-beta T cell activation	GO:0035710	1	FOXP3
GO:BP	interleukin-12-mediated signaling pathway	GO:0035722	1	P4HB
GO:BP	insulin secretion involved in cellular response to glucose stimulus	GO:0035773	1	CFTR
GO:BP	positive regulation of insulin secretion involved in cellular response to glucose stimulus	GO:0035774	1	CFTR
GO:BP	modification of morphology or physiology of other organism	GO:0035821	1	MYC
GO:BP	homologous recombination	GO:0035825	1	HDAC10
GO:BP	synapse organization	GO:0050808	1	COLQ
GO:BP	negative regulation of phosphorylation	GO:0042326	1	CTDSP2,MYC
GO:BP	mRNA stabilization	GO:0048255	1	ELAVL1
GO:BP	regulation of membrane potential	GO:0042391	1	CFTR,MYC
GO:BP	negative regulation of T cell differentiation	GO:0045581	1	FOXP3
GO:BP	regulation of T cell differentiation	GO:0045580	1	FOXP3
GO:BP	response to ethanol	GO:0045471	1	MYC
GO:BP	cell redox homeostasis	GO:0045454	1	P4HB
GO:BP	type I interferon biosynthetic process	GO:0045351	1	IRF7
GO:BP	negative regulation of CD4-positive, alpha-beta T cell differentiation	GO:0043371	1	FOXP3
GO:BP	positive regulation of CD4-positive, alpha-beta T cell differentiation	GO:0043372	1	FOXP3
GO:BP	cellular respiration	GO:0045333	1	COX4I1,MYC
GO:BP	leukocyte activation	GO:0045321	1	FOXP3,RNF41,TNIP2
GO:BP	cell-cell junction organization	GO:0045216	1	PARD6B
GO:BP	regulation of isotype switching	GO:0045191	1	FOXP3
GO:BP	protein insertion into membrane	GO:0051205	1	TOMM22,UBL4A
GO:BP	positive regulation of T cell differentiation	GO:0045582	1	FOXP3
GO:BP	isotype switching	GO:0045190	1	FOXP3
GO:BP	cell fate commitment	GO:0045165	1	FOXP3
GO:BP	positive regulation of DNA binding	GO:0043388	1	MYC
GO:BP	development of primary sexual characteristics	GO:0045137	1	FOXL2,MYC
GO:BP	protein neddylation	GO:0045116	1	UBE2M
GO:BP	steroid hormone mediated signaling pathway	GO:0043401	1	UBA5
GO:BP	positive regulation of innate immune response	GO:0045089	1	IRF7,PSMD5,TNIP2
GO:BP	regulation of MAPK cascade	GO:0043408	1	MYC,RNF41
GO:BP	negative regulation of MAPK cascade	GO:0043409	1	MYC
GO:BP	regulation of innate immune response	GO:0045088	1	IRF7,PSMD5,TNIP2
GO:BP	macromolecule methylation	GO:0043414	1	MYC
GO:BP	negative regulation of DNA-binding transcription factor activity	GO:0043433	1	FOXP3,FOXS1
GO:BP	response to peptide hormone	GO:0043434	1	MYC
GO:BP	CD4-positive, alpha-beta T cell lineage commitment	GO:0043373	1	FOXP3
GO:BP	regulation of regulatory T cell differentiation	GO:0045589	1	FOXP3
GO:BP	positive regulation of regulatory T cell differentiation	GO:0045591	1	FOXP3
GO:BP	regulation of CD4-positive, alpha-beta T cell differentiation	GO:0043370	1	FOXP3
GO:BP	regulation of cysteine-type endopeptidase activity involved in apoptotic process	GO:0043281	1	FOXL2,MYC
GO:BP	positive regulation of mitotic metaphase/anaphase transition	GO:0045842	1	CUL3
GO:BP	positive regulation of mitotic nuclear division	GO:0045840	1	CUL3
GO:BP	negative regulation of mitotic nuclear division	GO:0045839	1	AURKAIP1
GO:BP	positive regulation of membrane potential	GO:0045838	1	MYC
GO:BP	negative regulation of isotype switching	GO:0045829	1	FOXP3
GO:BP	positive regulation of glycolytic process	GO:0045821	1	MYC
GO:BP	apical junction assembly	GO:0043297	1	PARD6B
GO:BP	positive regulation of cell adhesion	GO:0045785	1	FOXP3
GO:BP	positive regulation of DNA replication	GO:0045740	1	GLI1
GO:BP	positive regulation of DNA repair	GO:0045739	1	HDAC10
GO:BP	positive regulation of protein catabolic process	GO:0045732	1	RNF41
GO:BP	positive regulation of translation	GO:0045727	1	ELAVL1,MYC
GO:BP	CD4-positive, alpha-beta T cell differentiation	GO:0043367	1	FOXP3
GO:BP	regulation of osteoblast differentiation	GO:0045667	1	GLI1
GO:BP	negative regulation of monocyte differentiation	GO:0045656	1	MYC
GO:BP	positive T cell selection	GO:0043368	1	FOXP3
GO:BP	regulation of megakaryocyte differentiation	GO:0045652	1	L3MBTL1
GO:BP	CD4-positive or CD8-positive, alpha-beta T cell lineage commitment	GO:0043369	1	FOXP3
GO:BP	negative regulation of myeloid cell differentiation	GO:0045638	1	MYC
GO:BP	negative regulation of T-helper cell differentiation	GO:0045623	1	FOXP3
GO:BP	regulation of T-helper cell differentiation	GO:0045622	1	FOXP3
GO:BP	positive regulation of lymphocyte differentiation	GO:0045621	1	FOXP3
GO:BP	negative regulation of lymphocyte differentiation	GO:0045620	1	FOXP3
GO:BP	regulation of lymphocyte differentiation	GO:0045619	1	FOXP3,RNF41
GO:BP	positive regulation of cell differentiation	GO:0045597	1	FOXP3,MYC
GO:BP	negative regulation of cell differentiation	GO:0045596	1	FOXP3,MYC
GO:BP	innate immune response	GO:0045087	1	IRF7,MYC,PSMD5,TNIP2
GO:BP	positive regulation of striated muscle tissue development	GO:0045844	1	GLI1
GO:BP	negative regulation of interleukin-2 biosynthetic process	GO:0045085	1	FOXP3
GO:BP	regulation of cellular respiration	GO:0043457	1	MYC
GO:BP	amide biosynthetic process	GO:0043604	1	AURKAIP1,ELAVL1,MYC,RBM8A
GO:BP	entry into host	GO:0044409	1	P4HB
GO:BP	regulation of transcription from RNA polymerase II promoter in response to stress	GO:0043618	1	PSMD5
GO:BP	symbiont process	GO:0044403	1	CDK9,IRF7,MYC,P4HB
GO:BP	regulation of DNA-templated transcription in response to stress	GO:0043620	1	PSMD5
GO:BP	cellular protein complex disassembly	GO:0043624	1	AURKAIP1
GO:BP	cellular response to fibroblast growth factor stimulus	GO:0044344	1	MYC
GO:BP	response to estrogen	GO:0043627	1	MYC
GO:BP	modification-dependent macromolecule catabolic process	GO:0043632	1	CUL3,PSMD5
GO:BP	small molecule biosynthetic process	GO:0044283	1	CFTR,MGST3
GO:BP	small molecule metabolic process	GO:0044281	1	CFTR,MGST3,MYC,P4HA1,P4HB,PSMD5
GO:BP	sulfur compound biosynthetic process	GO:0044272	1	MGST3
GO:BP	interspecies interaction between organisms	GO:0044419	1	CDK9,IRF7,MYC,P4HB
GO:BP	regulation of symbiosis, encompassing mutualism through parasitism	GO:0043903	1	CDK9,P4HB
GO:BP	cellular nitrogen compound catabolic process	GO:0044270	1	ELAVL1,FOXL2,PSMD5,RBM8A
GO:BP	regulation of DNA methylation	GO:0044030	1	MYC
GO:BP	cell wall macromolecule metabolic process	GO:0044036	1	MYC
GO:BP	cellular polysaccharide metabolic process	GO:0044264	1	MYC
GO:BP	cellular carbohydrate metabolic process	GO:0044262	1	MYC
GO:BP	regulation of system process	GO:0044057	1	CDK9,FOXL2
GO:BP	cellular protein catabolic process	GO:0044257	1	CUL3,PSMD5,RNF123,RNF41
GO:BP	regulation of endocrine process	GO:0044060	1	FOXL2
GO:BP	regulation of anion transport	GO:0044070	1	CFTR
GO:BP	regulation of cellular component biogenesis	GO:0044087	1	COLQ,SLAIN2
GO:BP	positive regulation of cellular component biogenesis	GO:0044089	1	SLAIN2
GO:BP	negative regulation of molecular function	GO:0044092	1	FOXP3,FOXS1
GO:BP	modification by symbiont of host morphology or physiology	GO:0044003	1	MYC
GO:BP	cellular amide metabolic process	GO:0043603	1	AURKAIP1,ELAVL1,MYC,RBM8A
GO:BP	protein acylation	GO:0043543	1	FOXP3
GO:BP	multi-organism reproductive process	GO:0044703	1	CFTR,FOXA3,FOXL2,GLI1,MYC
GO:BP	negative regulation of interferon-gamma biosynthetic process	GO:0045077	1	FOXP3
GO:BP	regulation of interleukin-2 biosynthetic process	GO:0045076	1	FOXP3
GO:BP	regulation of interferon-gamma biosynthetic process	GO:0045072	1	FOXP3
GO:BP	regulatory T cell differentiation	GO:0045066	1	FOXP3
GO:BP	T cell selection	GO:0045058	1	FOXP3
GO:BP	protein insertion into ER membrane	GO:0045048	1	UBL4A
GO:BP	protein insertion into mitochondrial outer membrane	GO:0045040	1	TOMM22
GO:BP	G0 to G1 transition	GO:0045023	1	MYC
GO:BP	DNA-dependent DNA replication maintenance of fidelity	GO:0045005	1	CDK9
GO:BP	regulation of generation of precursor metabolites and energy	GO:0043467	1	MYC
GO:BP	regulation of carbohydrate catabolic process	GO:0043470	1	MYC
GO:BP	regulation of RNA splicing	GO:0043484	1	RBM8A
GO:BP	cell cycle G2/M phase transition	GO:0044839	1	PSMD5
GO:BP	regulation of RNA stability	GO:0043487	1	ELAVL1,PSMD5
GO:BP	metaphase/anaphase transition of cell cycle	GO:0044784	1	CUL3
GO:BP	cilium organization	GO:0044782	1	TCTN1,TCTN3
GO:BP	regulation of mRNA stability	GO:0043488	1	ELAVL1,PSMD5
GO:BP	RNA stabilization	GO:0043489	1	ELAVL1
GO:BP	protein kinase B signaling	GO:0043491	1	RNF41
GO:BP	mitotic cell cycle phase transition	GO:0044772	1	CTDSP2,CUL3,MYC,PSMD5
GO:BP	muscle adaptation	GO:0043500	1	CDK9
GO:BP	regulation of muscle adaptation	GO:0043502	1	CDK9
GO:BP	regulation of neuron apoptotic process	GO:0043523	1	UBE2M
GO:BP	multi-organism cellular process	GO:0044764	1	IRF7
GO:BP	response to human chorionic gonadotropin	GO:0044752	1	MYC
GO:BP	positive regulation of neuron apoptotic process	GO:0043525	1	UBE2M
GO:BP	DNA methylation or demethylation	GO:0044728	1	MYC
GO:BP	oxoacid metabolic process	GO:0043436	1	MGST3,MYC,P4HA1,P4HB,PSMD5
GO:BP	pH elevation	GO:0045852	1	CFTR
GO:BP	positive regulation of proteolysis	GO:0045862	1	AURKAIP1,FOXL2,MYC
GO:BP	positive regulation of cysteine-type endopeptidase activity involved in apoptotic process	GO:0043280	1	FOXL2,MYC
GO:BP	embryonic eye morphogenesis	GO:0048048	1	FOXL2
GO:BP	regulation of mRNA splicing, via spliceosome	GO:0048024	1	RBM8A
GO:BP	antigen processing and presentation of peptide antigen	GO:0048002	1	PSMD5
GO:BP	carboxylic acid transport	GO:0046942	1	MYC
GO:BP	nucleotide phosphorylation	GO:0046939	1	MYC
GO:BP	cellular transition metal ion homeostasis	GO:0046916	1	MYC
GO:BP	intracellular transport	GO:0046907	1	CPSF3,CUL3,FIP1L1,PEF1,RBM8A,TOMM22
GO:BP	secretion	GO:0046903	1	CFTR,FOXL2,FOXP3,MYC
GO:BP	response to cycloheximide	GO:0046898	1	MYC
GO:BP	positive regulation of hormone secretion	GO:0046887	1	CFTR,FOXL2
GO:BP	follicle-stimulating hormone secretion	GO:0046884	1	FOXL2
GO:BP	regulation of hormone secretion	GO:0046883	1	CFTR,FOXL2
GO:BP	fibroblast proliferation	GO:0048144	1	MYC
GO:BP	positive regulation of follicle-stimulating hormone secretion	GO:0046881	1	FOXL2
GO:BP	hormone secretion	GO:0046879	1	CFTR,FOXL2
GO:BP	microtubule polymerization	GO:0046785	1	SLAIN2
GO:BP	regulation of viral transcription	GO:0046782	1	CDK9
GO:BP	ATP synthesis coupled electron transport	GO:0042773	1	COX4I1
GO:BP	lactic acid secretion	GO:0046722	1	MYC
GO:BP	viral entry into host cell	GO:0046718	1	P4HB
GO:BP	mitochondrial ATP synthesis coupled electron transport	GO:0042775	1	COX4I1
GO:BP	acid secretion	GO:0046717	1	MYC
GO:BP	heterocycle catabolic process	GO:0046700	1	ELAVL1,FOXL2,PSMD5,RBM8A
GO:BP	response to arsenic-containing substance	GO:0046685	1	MYC
GO:BP	response to organophosphorus	GO:0046683	1	CFTR
GO:BP	response to antibiotic	GO:0046677	1	CFTR,MYC
GO:BP	regulation of follicle-stimulating hormone secretion	GO:0046880	1	FOXL2
GO:BP	regulation of fibroblast proliferation	GO:0048145	1	MYC
GO:BP	drug catabolic process	GO:0042737	1	COLQ
GO:BP	muscle cell differentiation	GO:0042692	1	CDK9
GO:BP	spermatid differentiation	GO:0048515	1	CFTR
GO:BP	hormone metabolic process	GO:0042445	1	COLQ
GO:BP	hormone catabolic process	GO:0042447	1	COLQ
GO:BP	response to drug	GO:0042493	1	CDK9,CFTR,MYC
GO:BP	antigen processing and presentation of exogenous peptide antigen via MHC class I	GO:0042590	1	PSMD5
GO:BP	homeostatic process	GO:0042592	1	CFTR,FOXA3,FOXP3,L3MBTL3,MYC,P4HB
GO:BP	oogenesis	GO:0048477	1	FOXL2
GO:BP	cell maturation	GO:0048469	1	CFTR,L3MBTL3
GO:BP	glucose homeostasis	GO:0042593	1	CFTR,FOXA3
GO:BP	regulation of isotype switching to IgG isotypes	GO:0048302	1	FOXP3
GO:BP	negative regulation of isotype switching to IgE isotypes	GO:0048294	1	FOXP3
GO:BP	response to starvation	GO:0042594	1	FOXA3
GO:BP	regulation of isotype switching to IgE isotypes	GO:0048293	1	FOXP3
GO:BP	isotype switching to IgG isotypes	GO:0048291	1	FOXP3
GO:BP	isotype switching to IgE isotypes	GO:0048289	1	FOXP3
GO:BP	organelle fission	GO:0048285	1	AURKAIP1,CUL3,L3MBTL1
GO:BP	vesicle docking	GO:0048278	1	CFTR
GO:BP	cellular amine metabolic process	GO:0044106	1	HDAC10,PSMD5
GO:BP	sperm capacitation	GO:0048240	1	CFTR
GO:BP	male gamete generation	GO:0048232	1	CFTR,FOXA3,GLI1
GO:BP	COPII vesicle coating	GO:0048208	1	CUL3,PEF1
GO:BP	vesicle targeting, rough ER to cis-Golgi	GO:0048207	1	CUL3,PEF1
GO:BP	vesicle targeting, to, from or within Golgi	GO:0048199	1	CUL3,PEF1
GO:BP	Golgi vesicle budding	GO:0048194	1	CUL3,PEF1
GO:BP	Golgi vesicle transport	GO:0048193	1	CUL3,PEF1
GO:BP	negative regulation of fibroblast proliferation	GO:0048147	1	MYC
GO:BP	positive regulation of fibroblast proliferation	GO:0048146	1	MYC
GO:BP	female sex differentiation	GO:0046660	1	FOXL2,MYC
GO:BP	snRNA transcription by RNA polymerase II	GO:0042795	1	CDK9
GO:BP	amide transport	GO:0042886	1	CFTR,CPSF3,FIP1L1,FOXP3,RBM8A,TOMM22
GO:BP	lymphocyte proliferation	GO:0046651	1	FOXP3
GO:BP	negative regulation of apoptotic process	GO:0043066	1	IRF7,MYC,TNIP2
GO:BP	ADP metabolic process	GO:0046031	1	MYC
GO:BP	negative regulation of activated T cell proliferation	GO:0046007	1	FOXP3
GO:BP	regulation of activated T cell proliferation	GO:0046006	1	FOXP3
GO:BP	positive regulation of nucleotide metabolic process	GO:0045981	1	MYC
GO:BP	negative regulation of programmed cell death	GO:0043069	1	IRF7,MYC,TNIP2
GO:BP	positive regulation of catalytic activity	GO:0043085	1	FOXL2,MYC
GO:BP	receptor clustering	GO:0043113	1	COLQ
GO:BP	positive regulation of phosphate metabolic process	GO:0045937	1	CDK9,MYC
GO:BP	negative regulation of phosphate metabolic process	GO:0045936	1	CTDSP2,MYC
GO:BP	regulation of I-kappaB kinase/NF-kappaB signaling	GO:0043122	1	TNIP2
GO:BP	positive regulation of I-kappaB kinase/NF-kappaB signaling	GO:0043123	1	TNIP2
GO:BP	stress fiber assembly	GO:0043149	1	CUL3
GO:BP	proteasome-mediated ubiquitin-dependent protein catabolic process	GO:0043161	1	CUL3,PSMD5
GO:BP	positive regulation of mitotic cell cycle	GO:0045931	1	CUL3
GO:BP	response to external biotic stimulus	GO:0043207	1	FOXP3,IRF7,MYC,PSMD5,TNIP2
GO:BP	negative regulation of mitotic cell cycle	GO:0045930	1	AURKAIP1,CTDSP2,PSMD5
GO:BP	positive regulation of growth	GO:0045927	1	FOXS1,GLI1
GO:BP	positive regulation of exocytosis	GO:0045921	1	CFTR
GO:BP	positive regulation of carbohydrate metabolic process	GO:0045913	1	MYC
GO:BP	negative regulation of DNA recombination	GO:0045910	1	FOXP3
GO:BP	proteasome assembly	GO:0043248	1	PSMD5
GO:BP	erythrocyte maturation	GO:0043249	1	L3MBTL3
GO:BP	positive regulation of smoothened signaling pathway	GO:0045880	1	GLI1
GO:BP	regulation of protein complex assembly	GO:0043254	1	SLAIN2
GO:BP	regulation of ion transport	GO:0043269	1	CFTR
GO:BP	positive regulation of ion transport	GO:0043270	1	CFTR
GO:BP	ATP metabolic process	GO:0046034	1	COX4I1,MYC
GO:BP	positive regulation of phosphorylation	GO:0042327	1	CDK9,MYC
GO:BP	extracellular structure organization	GO:0043062	1	COLQ,P4HA1,P4HB
GO:BP	glucose import	GO:0046323	1	MYC
GO:BP	lymphocyte activation	GO:0046649	1	FOXP3,RNF41,TNIP2
GO:BP	negative regulation of alpha-beta T cell differentiation	GO:0046639	1	FOXP3
GO:BP	positive regulation of alpha-beta T cell differentiation	GO:0046638	1	FOXP3
GO:BP	regulation of alpha-beta T cell differentiation	GO:0046637	1	FOXP3
GO:BP	negative regulation of alpha-beta T cell activation	GO:0046636	1	FOXP3
GO:BP	positive regulation of alpha-beta T cell activation	GO:0046635	1	FOXP3
GO:BP	chordate embryonic development	GO:0043009	1	CUL3,MYC,PEF1,TCTN1
GO:BP	regulation of alpha-beta T cell activation	GO:0046634	1	FOXP3
GO:BP	alpha-beta T cell differentiation	GO:0046632	1	FOXP3
GO:BP	alpha-beta T cell activation	GO:0046631	1	FOXP3
GO:BP	positive regulation of organ growth	GO:0046622	1	GLI1
GO:BP	regulation of organ growth	GO:0046620	1	GLI1
GO:BP	positive regulation of viral entry into host cell	GO:0046598	1	P4HB
GO:BP	regulation of viral entry into host cell	GO:0046596	1	P4HB
GO:BP	negative regulation of Ras protein signal transduction	GO:0046580	1	CUL3
GO:BP	camera-type eye development	GO:0043010	1	FOXL2
GO:BP	regulation of Ras protein signal transduction	GO:0046578	1	CUL3
GO:BP	development of primary female sexual characteristics	GO:0046545	1	FOXL2,MYC
GO:BP	T cell homeostasis	GO:0043029	1	FOXP3
GO:BP	icosanoid biosynthetic process	GO:0046456	1	MGST3
GO:BP	carboxylic acid biosynthetic process	GO:0046394	1	MGST3
GO:BP	ribose phosphate biosynthetic process	GO:0046390	1	MYC
GO:BP	regulation of macrophage activation	GO:0043030	1	TNIP2
GO:BP	negative regulation of glucose import	GO:0046325	1	MYC
GO:BP	regulation of glucose import	GO:0046324	1	MYC
GO:BP	positive regulation of macrophage activation	GO:0043032	1	TNIP2
GO:BP	peptide biosynthetic process	GO:0043043	1	AURKAIP1,ELAVL1,MYC,RBM8A
GO:BP	alcohol biosynthetic process	GO:0046165	1	CFTR
GO:BP	positive regulation of protein transport	GO:0051222	1	CFTR
GO:BP	canonical Wnt signaling pathway	GO:0060070	1	CUL3,GLI1,PSMD5
GO:BP	negative regulation of protein transport	GO:0051224	1	FOXP3
GO:BP	regulation of cyclic nucleotide-gated ion channel activity	GO:1902159	1	CFTR
GO:BP	positive regulation of cyclic nucleotide-gated ion channel activity	GO:1902161	1	CFTR
GO:BP	regulation of oxidative stress-induced intrinsic apoptotic signaling pathway	GO:1902175	1	P4HB
GO:BP	regulation of chromatin organization	GO:1902275	1	CDK9,FOXP3
GO:BP	negative regulation of RNA catabolic process	GO:1902369	1	ELAVL1
GO:BP	negative regulation of mRNA catabolic process	GO:1902373	1	ELAVL1
GO:BP	regulation of mRNA binding	GO:1902415	1	CDK9
GO:BP	positive regulation of mRNA binding	GO:1902416	1	CDK9
GO:BP	chloride transmembrane transport	GO:1902476	1	CFTR
GO:BP	regulation of protein monoubiquitination	GO:1902525	1	PEF1
GO:BP	positive regulation of protein monoubiquitination	GO:1902527	1	PEF1
GO:BP	regulation of intracellular signal transduction	GO:1902531	1	CUL3,L3MBTL1,MYC,P4HB,RNF41,TNIP2
GO:BP	negative regulation of intracellular signal transduction	GO:1902532	1	CUL3,MYC
GO:BP	positive regulation of intracellular signal transduction	GO:1902533	1	TNIP2
GO:BP	proton transmembrane transport	GO:1902600	1	COX4I1
GO:BP	positive regulation of leukocyte differentiation	GO:1902107	1	FOXP3
GO:BP	secondary alcohol metabolic process	GO:1902652	1	CFTR
GO:BP	negative regulation of leukocyte differentiation	GO:1902106	1	FOXP3,MYC
GO:BP	regulation of metaphase/anaphase transition of cell cycle	GO:1902099	1	CUL3
GO:BP	positive regulation of cell proliferation involved in kidney development	GO:1901724	1	MYC
GO:BP	regulation of signal transduction by p53 class mediator	GO:1901796	1	L3MBTL1
GO:BP	positive regulation of cellular respiration	GO:1901857	1	MYC
GO:BP	regulation of muscle tissue development	GO:1901861	1	GLI1
GO:BP	positive regulation of muscle tissue development	GO:1901863	1	GLI1
GO:BP	positive regulation of mitotic sister chromatid separation	GO:1901970	1	CUL3
GO:BP	regulation of protein acetylation	GO:1901983	1	FOXP3
GO:BP	negative regulation of protein acetylation	GO:1901984	1	FOXP3
GO:BP	positive regulation of protein acetylation	GO:1901985	1	FOXP3
GO:BP	negative regulation of cell cycle phase transition	GO:1901988	1	CTDSP2,PSMD5
GO:BP	positive regulation of cell cycle phase transition	GO:1901989	1	CUL3,GLI1
GO:BP	regulation of mitotic cell cycle phase transition	GO:1901990	1	CTDSP2,CUL3,PSMD5
GO:BP	negative regulation of mitotic cell cycle phase transition	GO:1901991	1	CTDSP2,PSMD5
GO:BP	positive regulation of mitotic cell cycle phase transition	GO:1901992	1	CUL3
GO:BP	regulation of hematopoietic stem cell differentiation	GO:1902036	1	PSMD5
GO:BP	positive regulation of metaphase/anaphase transition of cell cycle	GO:1902101	1	CUL3
GO:BP	secondary alcohol biosynthetic process	GO:1902653	1	CFTR
GO:BP	regulation of cell cycle G2/M phase transition	GO:1902749	1	PSMD5
GO:BP	negative regulation of cell cycle G2/M phase transition	GO:1902750	1	PSMD5
GO:BP	regulation of tumor necrosis factor superfamily cytokine production	GO:1903555	1	FOXP3
GO:BP	negative regulation of tumor necrosis factor superfamily cytokine production	GO:1903556	1	FOXP3
GO:BP	regulation of ATP metabolic process	GO:1903578	1	MYC
GO:BP	positive regulation of ATP metabolic process	GO:1903580	1	MYC
GO:BP	negative regulation of hemopoiesis	GO:1903707	1	FOXP3,MYC
GO:BP	positive regulation of hemopoiesis	GO:1903708	1	FOXP3
GO:BP	positive regulation of anion transport	GO:1903793	1	CFTR
GO:BP	regulation of inorganic anion transmembrane transport	GO:1903795	1	CFTR
GO:BP	positive regulation of inorganic anion transmembrane transport	GO:1903797	1	CFTR
GO:BP	organic acid transmembrane transport	GO:1903825	1	MYC
GO:BP	regulation of mRNA 3'-UTR binding	GO:1903837	1	CDK9
GO:BP	positive regulation of mRNA 3'-UTR binding	GO:1903839	1	CDK9
GO:BP	response to arsenite(3-)	GO:1903840	1	MYC
GO:BP	cellular response to arsenite(3-)	GO:1903841	1	MYC
GO:BP	response to arsenite ion	GO:1903842	1	MYC
GO:BP	positive regulation of secretion by cell	GO:1903532	1	CFTR,FOXL2
GO:BP	negative regulation of secretion by cell	GO:1903531	1	FOXP3
GO:BP	regulation of secretion by cell	GO:1903530	1	CFTR,FOXL2,FOXP3
GO:BP	regulation of protein modification by small protein conjugation or removal	GO:1903320	1	CDK9,CUL3,PEF1
GO:BP	regulation of cell cycle G1/S phase transition	GO:1902806	1	CTDSP2,GLI1
GO:BP	negative regulation of cell cycle G1/S phase transition	GO:1902807	1	CTDSP2
GO:BP	positive regulation of cell cycle G1/S phase transition	GO:1902808	1	GLI1
GO:BP	regulation of response to oxidative stress	GO:1902882	1	P4HB
GO:BP	regulation of supramolecular fiber organization	GO:1902903	1	SLAIN2
GO:BP	positive regulation of supramolecular fiber organization	GO:1902905	1	SLAIN2
GO:BP	regulation of voltage-gated chloride channel activity	GO:1902941	1	CFTR
GO:BP	regulation of cell proliferation involved in kidney development	GO:1901722	1	MYC
GO:BP	positive regulation of voltage-gated chloride channel activity	GO:1902943	1	CFTR
GO:BP	regulation of leukocyte cell-cell adhesion	GO:1903037	1	FOXP3
GO:BP	negative regulation of leukocyte cell-cell adhesion	GO:1903038	1	FOXP3
GO:BP	positive regulation of leukocyte cell-cell adhesion	GO:1903039	1	FOXP3
GO:BP	regulation of autophagy of mitochondrion	GO:1903146	1	RNF41
GO:BP	negative regulation of autophagy of mitochondrion	GO:1903147	1	RNF41
GO:BP	regulation of oxidative stress-induced cell death	GO:1903201	1	P4HB
GO:BP	negative regulation of mRNA metabolic process	GO:1903312	1	CDK9,ELAVL1
GO:BP	organelle disassembly	GO:1903008	1	RNF41
GO:BP	cellular response to oxygen-containing compound	GO:1901701	1	CFTR,MYC,TNIP2
GO:BP	response to oxygen-containing compound	GO:1901700	1	CFTR,MYC,TNIP2
GO:BP	cellular response to nitrogen compound	GO:1901699	1	CFTR,MYC
GO:BP	mRNA cleavage involved in mRNA processing	GO:0098787	1	FIP1L1
GO:BP	pre-mRNA cleavage required for polyadenylation	GO:0098789	1	FIP1L1
GO:BP	nuclear chromosome segregation	GO:0098813	1	CUL3
GO:BP	cellular oxidant detoxification	GO:0098869	1	MGST3
GO:BP	anterograde trans-synaptic signaling	GO:0098916	1	COLQ
GO:BP	postsynapse organization	GO:0099173	1	COLQ
GO:BP	synaptic signaling	GO:0099536	1	COLQ
GO:BP	trans-synaptic signaling	GO:0099537	1	COLQ
GO:BP	cellular response to environmental stimulus	GO:0104004	1	MYC,PPEF1
GO:BP	polyamine deacetylation	GO:0106047	1	HDAC10
GO:BP	spermidine deacetylation	GO:0106048	1	HDAC10
GO:BP	positive regulation of animal organ morphogenesis	GO:0110110	1	MYC
GO:BP	plasma membrane bounded cell projection assembly	GO:0120031	1	TCTN1,TCTN3
GO:BP	plasma membrane bounded cell projection organization	GO:0120036	1	PARD6B,TCTN1,TCTN3
GO:BP	plasma membrane bounded cell projection morphogenesis	GO:0120039	1	PARD6B,TCTN1
GO:BP	ncRNA transcription	GO:0098781	1	CDK9
GO:BP	inorganic ion homeostasis	GO:0098771	1	CFTR,MYC
GO:BP	cellular response to interleukin-7	GO:0098761	1	P4HB
GO:BP	response to interleukin-7	GO:0098760	1	P4HB
GO:BP	response to alcohol	GO:0097305	1	CFTR,MYC
GO:BP	cellular response to alcohol	GO:0097306	1	CFTR,MYC
GO:BP	response to antineoplastic agent	GO:0097327	1	MYC
GO:BP	supramolecular fiber organization	GO:0097435	1	CUL3,P4HA1,SLAIN2
GO:BP	ciliary basal body-plasma membrane docking	GO:0097711	1	TCTN1,TCTN3
GO:BP	defense response to other organism	GO:0098542	1	IRF7,MYC,PSMD5,TNIP2
GO:BP	cellular response to virus	GO:0098586	1	IRF7
GO:BP	tight junction assembly	GO:0120192	1	PARD6B
GO:BP	cell-cell adhesion	GO:0098609	1	FOXP3
GO:BP	anion transmembrane transport	GO:0098656	1	CFTR,MYC
GO:BP	inorganic ion transmembrane transport	GO:0098660	1	CFTR,COX4I1
GO:BP	inorganic anion transmembrane transport	GO:0098661	1	CFTR
GO:BP	inorganic cation transmembrane transport	GO:0098662	1	COX4I1
GO:BP	maintenance of cell number	GO:0098727	1	ELAVL1
GO:BP	macromolecule deacylation	GO:0098732	1	FOXP3,HDAC10
GO:BP	detoxification	GO:0098754	1	MGST3
GO:BP	cation transmembrane transport	GO:0098655	1	COX4I1
GO:BP	cellular response to arsenite ion	GO:1903843	1	MYC
GO:BP	tight junction organization	GO:0120193	1	PARD6B
GO:BP	exocytic process	GO:0140029	1	CFTR
GO:BP	regulation of hematopoietic progenitor cell differentiation	GO:1901532	1	PSMD5
GO:BP	organonitrogen compound catabolic process	GO:1901565	1	CUL3,PSMD5,RNF123,RNF41
GO:BP	organonitrogen compound biosynthetic process	GO:1901566	1	AURKAIP1,ELAVL1,FOXP3,MGST3,MYC,RBM8A
GO:BP	fatty acid derivative metabolic process	GO:1901568	1	MGST3
GO:BP	fatty acid derivative biosynthetic process	GO:1901570	1	MGST3
GO:BP	alpha-amino acid metabolic process	GO:1901605	1	P4HA1,P4HB
GO:BP	organic hydroxy compound metabolic process	GO:1901615	1	CFTR
GO:BP	organic hydroxy compound biosynthetic process	GO:1901617	1	CFTR
GO:BP	response to peptide	GO:1901652	1	MYC
GO:BP	cellular response to peptide	GO:1901653	1	MYC
GO:BP	response to ketone	GO:1901654	1	CFTR,MYC
GO:BP	cellular response to ketone	GO:1901655	1	CFTR,MYC
GO:BP	glutathione derivative metabolic process	GO:1901685	1	MGST3
GO:BP	glutathione derivative biosynthetic process	GO:1901687	1	MGST3
GO:BP	response to nitrogen compound	GO:1901698	1	CFTR,MGST3,MYC
GO:BP	positive regulation of anion channel activity	GO:1901529	1	CFTR
GO:BP	negative regulation of mitophagy	GO:1901525	1	RNF41
GO:BP	regulation of mitophagy	GO:1901524	1	RNF41
GO:BP	organic cyclic compound catabolic process	GO:1901361	1	ELAVL1,FOXL2,PSMD5,RBM8A
GO:BP	mitochondrial gene expression	GO:0140053	1	AURKAIP1
GO:BP	export from cell	GO:0140352	1	CFTR,FOXL2,FOXP3
GO:BP	visual system development	GO:0150063	1	FOXL2
GO:BP	regulation of mRNA polyadenylation	GO:1900363	1	CDK9
GO:BP	negative regulation of mRNA polyadenylation	GO:1900364	1	CDK9
GO:BP	regulation of purine nucleotide biosynthetic process	GO:1900371	1	MYC
GO:BP	positive regulation of purine nucleotide biosynthetic process	GO:1900373	1	MYC
GO:BP	mitotic nuclear division	GO:0140014	1	AURKAIP1,CUL3,L3MBTL1
GO:BP	regulation of cellular response to oxidative stress	GO:1900407	1	P4HB
GO:BP	positive regulation of purine nucleotide metabolic process	GO:1900544	1	MYC
GO:BP	acetate ester metabolic process	GO:1900619	1	COLQ
GO:BP	carbohydrate derivative metabolic process	GO:1901135	1	MYC
GO:BP	carbohydrate derivative biosynthetic process	GO:1901137	1	MYC
GO:BP	regulation of neuron death	GO:1901214	1	UBE2M
GO:BP	positive regulation of neuron death	GO:1901216	1	UBE2M
GO:BP	nucleoside phosphate biosynthetic process	GO:1901293	1	MYC
GO:BP	regulation of purine nucleotide metabolic process	GO:1900542	1	MYC
GO:BP	positive regulation of oxidative phosphorylation	GO:1903862	1	MYC
GO:BP	regulation of viral life cycle	GO:1903900	1	P4HB
GO:BP	positive regulation of viral life cycle	GO:1903902	1	P4HB
GO:BP	positive regulation of histone H2B ubiquitination	GO:2001168	1	CDK9
GO:BP	regulation of ATP biosynthetic process	GO:2001169	1	MYC
GO:BP	positive regulation of ATP biosynthetic process	GO:2001171	1	MYC
GO:BP	regulation of chloride transport	GO:2001225	1	CFTR
GO:BP	regulation of apoptotic signaling pathway	GO:2001233	1	P4HB,WWOX
GO:BP	positive regulation of apoptotic signaling pathway	GO:2001235	1	WWOX
GO:BP	regulation of extrinsic apoptotic signaling pathway	GO:2001236	1	WWOX
GO:BP	positive regulation of extrinsic apoptotic signaling pathway	GO:2001238	1	WWOX
GO:BP	positive regulation of extrinsic apoptotic signaling pathway in absence of ligand	GO:2001241	1	WWOX
GO:BP	regulation of intrinsic apoptotic signaling pathway	GO:2001242	1	P4HB
GO:BP	negative regulation of chromosome organization	GO:2001251	1	FOXP3
GO:BP	regulation of extrinsic apoptotic signaling pathway in absence of ligand	GO:2001239	1	WWOX
GO:BP	regulation of histone H2B ubiquitination	GO:2001166	1	CDK9
GO:BP	cellular response to toxic substance	GO:0097237	1	MGST3,MYC
GO:BP	positive regulation of cysteine-type endopeptidase activity	GO:2001056	1	FOXL2,MYC
GO:BP	regulation of response to DNA damage stimulus	GO:2001020	1	CDK9,HDAC10,MYC
GO:BP	carboxylic acid transmembrane transport	GO:1905039	1	MYC
GO:BP	regulation of RNA binding	GO:1905214	1	CDK9
GO:BP	positive regulation of RNA binding	GO:1905216	1	CDK9
GO:BP	negative regulation of chromatin organization	GO:1905268	1	FOXP3
GO:BP	positive regulation of chromatin organization	GO:1905269	1	CDK9,FOXP3
GO:BP	regulation of morphogenesis of an epithelium	GO:1905330	1	PSMD5
GO:BP	positive regulation of DNA methylation	GO:1905643	1	MYC
GO:BP	regulation of chromosome separation	GO:1905818	1	CUL3
GO:BP	positive regulation of chromosome separation	GO:1905820	1	CUL3
GO:BP	protein polyufmylation	GO:1990564	1	UBA5
GO:BP	protein K69-linked ufmylation	GO:1990592	1	UBA5
GO:BP	response to prolactin	GO:1990637	1	MYC
GO:BP	cellular response to prolactin	GO:1990646	1	MYC
GO:BP	cellular detoxification	GO:1990748	1	MGST3
GO:BP	response to angiotensin	GO:1990776	1	MYC
GO:BP	positive regulation of establishment of protein localization	GO:1904951	1	CFTR
GO:BP	negative regulation of establishment of protein localization	GO:1904950	1	FOXP3
GO:BP	beta-catenin-TCF complex assembly	GO:1904837	1	MYC
GO:BP	glucose transmembrane transport	GO:1904659	1	MYC
GO:BP	regulation of anion transmembrane transport	GO:1903959	1	CFTR
GO:BP	positive regulation of anion transmembrane transport	GO:1903961	1	CFTR
GO:BP	epithelial cell apoptotic process	GO:1904019	1	TNIP2
GO:BP	regulation of epithelial cell apoptotic process	GO:1904035	1	TNIP2
GO:BP	negative regulation of epithelial cell apoptotic process	GO:1904036	1	TNIP2
GO:BP	response to forskolin	GO:1904321	1	CFTR
GO:BP	cellular response to forskolin	GO:1904322	1	CFTR
GO:BP	response to endothelin	GO:1990839	1	MYC
GO:BP	cellular response to angiotensin	GO:1904385	1	MYC
GO:BP	protein localization to ciliary transition zone	GO:1904491	1	TCTN1
GO:BP	response to putrescine	GO:1904585	1	MYC
GO:BP	cellular response to putrescine	GO:1904586	1	MYC
GO:BP	response to dimethyl sulfoxide	GO:1904619	1	MYC
GO:BP	cellular response to dimethyl sulfoxide	GO:1904620	1	MYC
GO:BP	response to phorbol 13-acetate 12-myristate	GO:1904627	1	MYC
GO:BP	cellular response to phorbol 13-acetate 12-myristate	GO:1904628	1	MYC
GO:BP	regulation of neuromuscular junction development	GO:1904396	1	COLQ
GO:BP	positive regulation of response to DNA damage stimulus	GO:2001022	1	HDAC10,MYC
GO:BP	response to lectin	GO:1990840	1	MYC
GO:BP	cellular response to endothelin	GO:1990859	1	MYC
GO:BP	regulation of T-helper 17 cell differentiation	GO:2000319	1	FOXP3
GO:BP	negative regulation of T-helper 17 cell differentiation	GO:2000320	1	FOXP3
GO:BP	regulation of hepatocyte proliferation	GO:2000345	1	GLI1
GO:BP	regulation of endothelial cell apoptotic process	GO:2000351	1	TNIP2
GO:BP	negative regulation of endothelial cell apoptotic process	GO:2000352	1	TNIP2
GO:BP	regulation of reactive oxygen species metabolic process	GO:2000377	1	RNF41
GO:BP	positive regulation of reactive oxygen species metabolic process	GO:2000379	1	RNF41
GO:BP	regulation of CD4-positive, alpha-beta T cell activation	GO:2000514	1	FOXP3
GO:BP	negative regulation of CD4-positive, alpha-beta T cell activation	GO:2000515	1	FOXP3
GO:BP	positive regulation of CD4-positive, alpha-beta T cell activation	GO:2000516	1	FOXP3
GO:BP	positive regulation of DNA biosynthetic process	GO:2000573	1	MYC
GO:BP	regulation of stem cell differentiation	GO:2000736	1	PSMD5
GO:BP	regulation of peptidyl-lysine acetylation	GO:2000756	1	FOXP3
GO:BP	negative regulation of peptidyl-lysine acetylation	GO:2000757	1	FOXP3
GO:BP	positive regulation of peptidyl-lysine acetylation	GO:2000758	1	FOXP3
GO:BP	negative regulation of T-helper 17 type immune response	GO:2000317	1	FOXP3
GO:BP	regulation of T-helper 17 type immune response	GO:2000316	1	FOXP3
GO:BP	regulation of DNA biosynthetic process	GO:2000278	1	MYC
GO:BP	negative regulation of reproductive process	GO:2000242	1	WDR77
GO:BP	regulation of animal organ morphogenesis	GO:2000027	1	GLI1,MYC,PSMD5
GO:BP	regulation of stem cell population maintenance	GO:2000036	1	ELAVL1
GO:BP	regulation of G1/S transition of mitotic cell cycle	GO:2000045	1	CTDSP2
GO:BP	regulation of leukocyte apoptotic process	GO:2000106	1	IRF7
GO:BP	negative regulation of leukocyte apoptotic process	GO:2000107	1	IRF7
GO:BP	regulation of macrophage apoptotic process	GO:2000109	1	IRF7
GO:BP	negative regulation of macrophage apoptotic process	GO:2000110	1	IRF7
GO:BP	cellular response to lectin	GO:1990858	1	MYC
GO:BP	regulation of establishment of cell polarity	GO:2000114	1	RNF41
GO:BP	negative regulation of G1/S transition of mitotic cell cycle	GO:2000134	1	CTDSP2
GO:BP	regulation of cell motility	GO:2000145	1	MYC,PARD6B,RNF41
GO:BP	negative regulation of cell motility	GO:2000146	1	RNF41
GO:BP	positive regulation of cell motility	GO:2000147	1	MYC
GO:BP	regulation of neural precursor cell proliferation	GO:2000177	1	GLI1
GO:BP	positive regulation of neural precursor cell proliferation	GO:2000179	1	GLI1
GO:BP	regulation of reproductive process	GO:2000241	1	WDR77
GO:BP	regulation of cysteine-type endopeptidase activity	GO:2000116	1	FOXL2,MYC
GO:BP	regulation of protein transport	GO:0051223	1	CFTR,FOXP3
GO:BP	execution phase of apoptosis	GO:0097194	1	FOXL2
GO:BP	extrinsic apoptotic signaling pathway in absence of ligand	GO:0097192	1	WWOX
GO:BP	regulation of type I interferon-mediated signaling pathway	GO:0060338	1	IRF7
GO:BP	positive regulation of type I interferon-mediated signaling pathway	GO:0060340	1	IRF7
GO:BP	regulation of cellular localization	GO:0060341	1	CFTR,PARD6B
GO:BP	response to ammonium ion	GO:0060359	1	MYC
GO:BP	response to growth hormone	GO:0060416	1	MYC
GO:BP	heart growth	GO:0060419	1	GLI1
GO:BP	regulation of heart growth	GO:0060420	1	GLI1
GO:BP	positive regulation of heart growth	GO:0060421	1	GLI1
GO:BP	mesenchyme development	GO:0060485	1	MYC,PEF1
GO:BP	prostate glandular acinus development	GO:0060525	1	WDR77
GO:BP	secretory columnal luminar epithelial cell differentiation involved in prostate glandular acinus development	GO:0060528	1	WDR77
GO:BP	muscle tissue development	GO:0060537	1	FOXL2,GLI1
GO:BP	skeletal muscle organ development	GO:0060538	1	FOXL2
GO:BP	respiratory system development	GO:0060541	1	GLI1
GO:BP	negative regulation of cell death	GO:0060548	1	IRF7,MYC,TNIP2
GO:BP	type I interferon signaling pathway	GO:0060337	1	IRF7
GO:BP	epithelial tube morphogenesis	GO:0060562	1	MYC,TCTN1
GO:BP	interferon-gamma-mediated signaling pathway	GO:0060333	1	IRF7
GO:BP	regulation of cell development	GO:0060284	1	MYC
GO:BP	anatomical structure regression	GO:0060033	1	GLI1
GO:BP	cardiac muscle cell proliferation	GO:0060038	1	GLI1
GO:BP	regulation of cardiac muscle cell proliferation	GO:0060043	1	GLI1
GO:BP	positive regulation of cardiac muscle cell proliferation	GO:0060045	1	GLI1
GO:BP	uterus development	GO:0060065	1	FOXL2
GO:BP	very-low-density lipoprotein particle assembly	GO:0034379	1	P4HB
GO:BP	Wnt signaling pathway, planar cell polarity pathway	GO:0060071	1	PSMD5
GO:BP	membrane hyperpolarization	GO:0060081	1	CFTR
GO:BP	regulation of posttranscriptional gene silencing	GO:0060147	1	ELAVL1
GO:BP	negative regulation of posttranscriptional gene silencing	GO:0060149	1	ELAVL1
GO:BP	hematopoietic stem cell differentiation	GO:0060218	1	PSMD5
GO:BP	anatomical structure homeostasis	GO:0060249	1	MYC
GO:BP	regulation of glial cell proliferation	GO:0060251	1	MYC
GO:BP	positive regulation of glial cell proliferation	GO:0060252	1	MYC
GO:BP	cilium assembly	GO:0060271	1	TCTN1,TCTN3
GO:BP	head development	GO:0060322	1	FOXG1,GLI1,MYC,TCTN1
GO:BP	regulation of vesicle-mediated transport	GO:0060627	1	CFTR
GO:BP	ureteric bud morphogenesis	GO:0060675	1	MYC
GO:BP	epithelial cell differentiation involved in prostate gland development	GO:0060742	1	WDR77
GO:BP	renal tubule morphogenesis	GO:0061333	1	MYC
GO:BP	neural precursor cell proliferation	GO:0061351	1	GLI1
GO:BP	regulation of transcription from RNA polymerase II promoter in response to hypoxia	GO:0061418	1	PSMD5
GO:BP	response to platelet aggregation inhibitor	GO:0061478	1	CFTR
GO:BP	protein localization to cilium	GO:0061512	1	TCTN1
GO:BP	myeloid cell development	GO:0061515	1	L3MBTL3
GO:BP	axon development	GO:0061564	1	PARD6B,TCTN1
GO:BP	actin filament bundle organization	GO:0061572	1	CUL3
GO:BP	mitochondrion disassembly	GO:0061726	1	RNF41
GO:BP	selective autophagy	GO:0061912	1	RNF41
GO:BP	process utilizing autophagic mechanism	GO:0061919	1	HDAC10,RNF41,TOMM22
GO:BP	regulation of small molecule metabolic process	GO:0062012	1	MYC,PSMD5
GO:BP	positive regulation of small molecule metabolic process	GO:0062013	1	MYC
GO:BP	positive regulation of mitotic sister chromatid segregation	GO:0062033	1	CUL3
GO:BP	protein-lipid complex assembly	GO:0065005	1	P4HB
GO:BP	renal tubule development	GO:0061326	1	MYC
GO:BP	regulation of insulin secretion involved in cellular response to glucose stimulus	GO:0061178	1	CFTR
GO:BP	morphogenesis of a branching epithelium	GO:0061138	1	MYC
GO:BP	muscle structure development	GO:0061061	1	CDK9,FOXL2,GLI1
GO:BP	regulation of response to cytokine stimulus	GO:0060759	1	IRF7
GO:BP	positive regulation of response to cytokine stimulus	GO:0060760	1	IRF7
GO:BP	epithelial cell proliferation involved in prostate gland development	GO:0060767	1	WDR77
GO:BP	regulation of epithelial cell proliferation involved in prostate gland development	GO:0060768	1	WDR77
GO:BP	negative regulation of epithelial cell proliferation involved in prostate gland development	GO:0060770	1	WDR77
GO:BP	regulation of canonical Wnt signaling pathway	GO:0060828	1	CUL3,GLI1,PSMD5
GO:BP	regulation of gene silencing by miRNA	GO:0060964	1	ELAVL1
GO:BP	notochord regression	GO:0060032	1	GLI1
GO:BP	negative regulation of gene silencing by miRNA	GO:0060965	1	ELAVL1
GO:BP	negative regulation of gene silencing by RNA	GO:0060967	1	ELAVL1
GO:BP	regulation of gene silencing	GO:0060968	1	ELAVL1
GO:BP	negative regulation of gene silencing	GO:0060969	1	ELAVL1
GO:BP	endocrine hormone secretion	GO:0060986	1	FOXL2
GO:BP	response to fungicide	GO:0060992	1	MYC
GO:BP	kidney morphogenesis	GO:0060993	1	MYC
GO:BP	regulation of mRNA catabolic process	GO:0061013	1	ELAVL1,PSMD5
GO:BP	regulation of gene silencing by RNA	GO:0060966	1	ELAVL1
GO:BP	granulosa cell differentiation	GO:0060014	1	FOXL2
GO:BP	digestive system development	GO:0055123	1	GLI1
GO:BP	oxidation-reduction process	GO:0055114	1	COX4I1,MYC,P4HA1,P4HB,WWOX
GO:BP	positive regulation of transferase activity	GO:0051347	1	MYC
GO:BP	neuron apoptotic process	GO:0051402	1	UBE2M
GO:BP	stress-activated MAPK cascade	GO:0051403	1	MYC,TNIP2
GO:BP	regulation of intracellular pH	GO:0051453	1	CFTR
GO:BP	intracellular pH elevation	GO:0051454	1	CFTR
GO:BP	regulation of cytoskeleton organization	GO:0051493	1	SLAIN2
GO:BP	positive regulation of cytoskeleton organization	GO:0051495	1	SLAIN2
GO:BP	response to cAMP	GO:0051591	1	CFTR
GO:BP	response to calcium ion	GO:0051592	1	PEF1
GO:BP	response to hydrostatic pressure	GO:0051599	1	MYC
GO:BP	proteolysis involved in cellular protein catabolic process	GO:0051603	1	CUL3,PSMD5,RNF123,RNF41
GO:BP	detection of stimulus	GO:0051606	1	PPEF1
GO:BP	defense response to virus	GO:0051607	1	IRF7
GO:BP	vesicle localization	GO:0051648	1	CUL3,PEF1
GO:BP	establishment of localization in cell	GO:0051649	1	CFTR,CPSF3,CUL3,FIP1L1,PEF1,RBM8A,TOMM22
GO:BP	positive regulation of hydrolase activity	GO:0051345	1	FOXL2,MYC
GO:BP	regulation of transferase activity	GO:0051338	1	MYC
GO:BP	regulation of hydrolase activity	GO:0051336	1	FOXL2,MYC
GO:BP	metaphase plate congression	GO:0051310	1	CUL3
GO:BP	negative regulation of multicellular organismal process	GO:0051241	1	FOXP3,MYC,WDR77
GO:BP	negative regulation of protein metabolic process	GO:0051248	1	CTDSP2,FOXP3,MYC
GO:BP	regulation of lymphocyte activation	GO:0051249	1	FOXP3,RNF41,TNIP2
GO:BP	negative regulation of lymphocyte activation	GO:0051250	1	FOXP3
GO:BP	positive regulation of lymphocyte activation	GO:0051251	1	FOXP3,TNIP2
GO:BP	protein polymerization	GO:0051258	1	SLAIN2
GO:BP	protein complex oligomerization	GO:0051259	1	ELAVL1
GO:BP	establishment of vesicle localization	GO:0051650	1	CUL3,PEF1
GO:BP	protein homooligomerization	GO:0051260	1	ELAVL1
GO:BP	negative regulation of cellular component movement	GO:0051271	1	RNF41
GO:BP	positive regulation of cellular component movement	GO:0051272	1	MYC
GO:BP	cell division	GO:0051301	1	CUL3,MYC,PARD6B
GO:BP	regulation of cell division	GO:0051302	1	CUL3,MYC
GO:BP	establishment of chromosome localization	GO:0051303	1	CUL3
GO:BP	chromosome separation	GO:0051304	1	CUL3
GO:BP	mitotic sister chromatid separation	GO:0051306	1	CUL3
GO:BP	regulation of cellular component movement	GO:0051270	1	MYC,PARD6B,RNF41
GO:BP	regulation of molecular function	GO:0065009	1	CDK9,CFTR,FOXL2,FOXP3,FOXS1,MYC,RIPK4,RNF41
GO:BP	establishment of organelle localization	GO:0051656	1	CUL3,PEF1
GO:BP	localization of cell	GO:0051674	1	CUL3,MYC,PARD6B,RNF41
GO:BP	regulation of peptidase activity	GO:0052547	1	FOXL2,MYC
GO:BP	regulation of endopeptidase activity	GO:0052548	1	FOXL2,MYC
GO:BP	cardiac muscle tissue growth	GO:0055017	1	GLI1
GO:BP	regulation of cardiac muscle tissue growth	GO:0055021	1	GLI1
GO:BP	positive regulation of cardiac muscle tissue growth	GO:0055023	1	GLI1
GO:BP	regulation of cardiac muscle tissue development	GO:0055024	1	GLI1
GO:BP	positive regulation of cardiac muscle tissue development	GO:0055025	1	GLI1
GO:BP	metal ion homeostasis	GO:0055065	1	MYC
GO:BP	monovalent inorganic cation homeostasis	GO:0055067	1	CFTR
GO:BP	iron ion homeostasis	GO:0055072	1	MYC
GO:BP	transition metal ion homeostasis	GO:0055076	1	MYC
GO:BP	cation homeostasis	GO:0055080	1	CFTR,MYC
GO:BP	cellular chemical homeostasis	GO:0055082	1	CFTR,FOXA3,MYC
GO:BP	transmembrane transport	GO:0055085	1	CFTR,COX4I1,MYC,PSMD5,TOMM22
GO:BP	nucleobase-containing small molecule metabolic process	GO:0055086	1	MYC
GO:BP	positive regulation of chromosome segregation	GO:0051984	1	CUL3
GO:BP	regulation of chromosome segregation	GO:0051983	1	CUL3
GO:BP	positive regulation of telomerase activity	GO:0051973	1	MYC
GO:BP	regulation of telomerase activity	GO:0051972	1	MYC
GO:BP	interaction with host	GO:0051701	1	MYC,P4HB
GO:BP	response to other organism	GO:0051707	1	FOXP3,IRF7,MYC,PSMD5,TNIP2
GO:BP	positive regulation of cell division	GO:0051781	1	CUL3
GO:BP	negative regulation of cell division	GO:0051782	1	MYC
GO:BP	negative regulation of nuclear division	GO:0051784	1	AURKAIP1
GO:BP	positive regulation of nuclear division	GO:0051785	1	CUL3
GO:BP	response to misfolded protein	GO:0051788	1	CUL3
GO:BP	localization within membrane	GO:0051668	1	COLQ
GO:BP	entry into cell of other organism involved in symbiotic interaction	GO:0051806	1	P4HB
GO:BP	entry into other organism involved in symbiotic interaction	GO:0051828	1	P4HB
GO:BP	protein autoubiquitination	GO:0051865	1	RNF41
GO:BP	regulation of mitochondrial membrane potential	GO:0051881	1	MYC
GO:BP	regulation of protein kinase B signaling	GO:0051896	1	RNF41
GO:BP	regulation of nervous system development	GO:0051960	1	COLQ,GLI1,MYC
GO:BP	positive regulation of nervous system development	GO:0051962	1	GLI1,MYC
GO:BP	regulation of synapse assembly	GO:0051963	1	COLQ
GO:BP	modification of morphology or physiology of other organism involved in symbiotic interaction	GO:0051817	1	MYC
GO:BP	mitochondrial translational elongation	GO:0070125	1	AURKAIP1
GO:BP	mitochondrial translational termination	GO:0070126	1	AURKAIP1
GO:BP	regulation of establishment of protein localization	GO:0070201	1	CFTR,FOXP3
GO:BP	cell proliferation involved in kidney development	GO:0072111	1	MYC
GO:BP	kidney mesenchyme morphogenesis	GO:0072131	1	MYC
GO:BP	mesenchyme morphogenesis	GO:0072132	1	MYC
GO:BP	metanephric mesenchyme morphogenesis	GO:0072133	1	MYC
GO:BP	mesonephric epithelium development	GO:0072163	1	MYC
GO:BP	mesonephric tubule development	GO:0072164	1	MYC
GO:BP	mesonephric tubule morphogenesis	GO:0072171	1	MYC
GO:BP	epithelial tube formation	GO:0072175	1	TCTN1
GO:BP	metanephric cap development	GO:0072185	1	MYC
GO:BP	metanephric cap morphogenesis	GO:0072186	1	MYC
GO:BP	cell proliferation involved in metanephros development	GO:0072203	1	MYC
GO:BP	regulation of metanephros development	GO:0072215	1	MYC
GO:BP	positive regulation of metanephros development	GO:0072216	1	MYC
GO:BP	signal transduction by p53 class mediator	GO:0072331	1	L3MBTL1,WWOX
GO:BP	intrinsic apoptotic signaling pathway by p53 class mediator	GO:0072332	1	WWOX
GO:BP	nephron epithelium morphogenesis	GO:0072088	1	MYC
GO:BP	nephron tubule development	GO:0072080	1	MYC
GO:BP	nephron tubule morphogenesis	GO:0072078	1	MYC
GO:BP	metanephric mesenchyme development	GO:0072075	1	MYC
GO:BP	tail-anchored membrane protein insertion into ER membrane	GO:0071816	1	UBL4A
GO:BP	protein-DNA complex subunit organization	GO:0071824	1	MYC
GO:BP	protein-lipid complex subunit organization	GO:0071825	1	P4HB
GO:BP	ribonucleoprotein complex subunit organization	GO:0071826	1	WDR77
GO:BP	plasma lipoprotein particle organization	GO:0071827	1	P4HB
GO:BP	fungal-type cell wall organization or biogenesis	GO:0071852	1	MYC
GO:BP	leukocyte apoptotic process	GO:0071887	1	IRF7
GO:BP	cardiovascular system development	GO:0072358	1	FOXS1
GO:BP	macrophage apoptotic process	GO:0071888	1	IRF7
GO:BP	fungal-type cell wall polysaccharide metabolic process	GO:0071966	1	MYC
GO:BP	renal system development	GO:0072001	1	MYC
GO:BP	nephron development	GO:0072006	1	MYC
GO:BP	nephron epithelium development	GO:0072009	1	MYC
GO:BP	nephron morphogenesis	GO:0072028	1	MYC
GO:BP	kidney epithelium development	GO:0072073	1	MYC
GO:BP	kidney mesenchyme development	GO:0072074	1	MYC
GO:BP	DNA biosynthetic process	GO:0071897	1	MYC
GO:BP	protein transmembrane transport	GO:0071806	1	TOMM22
GO:BP	circulatory system development	GO:0072359	1	FOXS1,GLI1
GO:BP	purine-containing compound biosynthetic process	GO:0072522	1	MYC
GO:BP	positive regulation of kidney development	GO:0090184	1	MYC
GO:BP	regulation of muscle system process	GO:0090257	1	CDK9
GO:BP	positive regulation of canonical Wnt signaling pathway	GO:0090263	1	PSMD5
GO:BP	regulation of peptide hormone secretion	GO:0090276	1	CFTR
GO:BP	positive regulation of peptide hormone secretion	GO:0090277	1	CFTR
GO:BP	nucleic acid phosphodiester bond hydrolysis	GO:0090305	1	CPSF3,FIP1L1,FOXL2
GO:BP	regulation of protein deacetylation	GO:0090311	1	FOXP3
GO:BP	organophosphate biosynthetic process	GO:0090407	1	MYC
GO:BP	RNA phosphodiester bond hydrolysis	GO:0090501	1	CPSF3,FIP1L1
GO:BP	RNA phosphodiester bond hydrolysis, endonucleolytic	GO:0090502	1	CPSF3
GO:BP	sensory organ morphogenesis	GO:0090596	1	FOXL2
GO:BP	regulation of plasma lipoprotein particle levels	GO:0097006	1	P4HB
GO:BP	ammonium ion metabolic process	GO:0097164	1	COLQ,HDAC10
GO:BP	apoptotic signaling pathway	GO:0097190	1	CUL3,P4HB,RNF41,WWOX
GO:BP	extrinsic apoptotic signaling pathway	GO:0097191	1	RNF41,WWOX
GO:BP	regulation of kidney development	GO:0090183	1	MYC
GO:BP	regulation of establishment of planar polarity	GO:0090175	1	PSMD5
GO:BP	establishment of protein localization to mitochondrial membrane	GO:0090151	1	TOMM22
GO:BP	establishment of protein localization to membrane	GO:0090150	1	COLQ,TOMM22,UBL4A
GO:BP	T-helper 17 type immune response	GO:0072538	1	FOXP3
GO:BP	T-helper 17 cell differentiation	GO:0072539	1	FOXP3
GO:BP	hepatocyte proliferation	GO:0072574	1	GLI1
GO:BP	epithelial cell proliferation involved in liver morphogenesis	GO:0072575	1	GLI1
GO:BP	endothelial cell apoptotic process	GO:0072577	1	TNIP2
GO:BP	reactive oxygen species metabolic process	GO:0072593	1	RNF41
GO:BP	establishment of protein localization to organelle	GO:0072594	1	TOMM22
GO:BP	purine-containing compound metabolic process	GO:0072521	1	MYC
GO:BP	establishment of protein localization to mitochondrion	GO:0072655	1	TOMM22
GO:BP	regulation of cellular response to stress	GO:0080135	1	CDK9,HDAC10,MYC,P4HB
GO:BP	positive regulation of cell cycle process	GO:0090068	1	CUL3,GLI1
GO:BP	regulation of peptide transport	GO:0090087	1	CFTR,FOXP3
GO:BP	metanephric cap mesenchymal cell proliferation involved in metanephros development	GO:0090094	1	MYC
GO:BP	regulation of metanephric cap mesenchymal cell proliferation	GO:0090095	1	MYC
GO:BP	positive regulation of metanephric cap mesenchymal cell proliferation	GO:0090096	1	MYC
GO:BP	COPII-coated vesicle budding	GO:0090114	1	CUL3,PEF1
GO:BP	protein localization to membrane	GO:0072657	1	COLQ,TOMM22,UBL4A
GO:BP	intrinsic apoptotic signaling pathway	GO:0097193	1	CUL3,P4HB,WWOX
GO:BP	response to fibroblast growth factor	GO:0071774	1	MYC
GO:BP	nitrogen compound transport	GO:0071705	1	CFTR,CPSF3,FIP1L1,FOXP3,MYC,RBM8A,TOMM22
GO:BP	3'-UTR-mediated mRNA stabilization	GO:0070935	1	ELAVL1
GO:BP	neuron death	GO:0070997	1	UBE2M
GO:BP	regulation of cell cycle arrest	GO:0071156	1	CDK9
GO:BP	negative regulation of cell cycle arrest	GO:0071157	1	CDK9
GO:BP	cellular response to abiotic stimulus	GO:0071214	1	MYC,PPEF1
GO:BP	cellular response to biotic stimulus	GO:0071216	1	TNIP2
GO:BP	cellular response to misfolded protein	GO:0071218	1	CUL3
GO:BP	cellular response to molecule of bacterial origin	GO:0071219	1	TNIP2
GO:BP	cellular response to lipopolysaccharide	GO:0071222	1	TNIP2
GO:BP	cellular response to acid chemical	GO:0071229	1	MYC
GO:BP	cellular response to antibiotic	GO:0071236	1	CFTR,MYC
GO:BP	cellular response to ammonium ion	GO:0071242	1	MYC
GO:BP	cellular response to arsenic-containing substance	GO:0071243	1	MYC
GO:BP	cellular response to retinoic acid	GO:0071300	1	MYC
GO:BP	cellular response to cAMP	GO:0071320	1	CFTR
GO:BP	organelle assembly	GO:0070925	1	TCTN1,TCTN3
GO:BP	response to epidermal growth factor	GO:0070849	1	MYC
GO:BP	response to growth factor	GO:0070848	1	MYC,WWOX
GO:BP	bicellular tight junction assembly	GO:0070830	1	PARD6B
GO:BP	regulation of stress-activated protein kinase signaling cascade	GO:0070302	1	MYC
GO:BP	negative regulation of stress-activated protein kinase signaling cascade	GO:0070303	1	MYC
GO:BP	ERK1 and ERK2 cascade	GO:0070371	1	MYC
GO:BP	response to oxygen levels	GO:0070482	1	MYC,P4HB,PSMD5
GO:BP	interleukin-1-mediated signaling pathway	GO:0070498	1	PSMD5,TNIP2
GO:BP	regulation of microtubule cytoskeleton organization	GO:0070507	1	SLAIN2
GO:BP	protein localization to mitochondrion	GO:0070585	1	TOMM22
GO:BP	cellular response to carbohydrate stimulus	GO:0071322	1	CFTR,MYC
GO:BP	transepithelial transport	GO:0070633	1	CFTR
GO:BP	regulation of leukocyte proliferation	GO:0070663	1	FOXP3
GO:BP	negative regulation of leukocyte proliferation	GO:0070664	1	FOXP3
GO:BP	positive regulation of leukocyte proliferation	GO:0070665	1	FOXP3
GO:BP	response to interleukin-12	GO:0070671	1	P4HB
GO:BP	proteasome regulatory particle assembly	GO:0070682	1	PSMD5
GO:BP	cellular macromolecule localization	GO:0070727	1	COLQ,CPSF3,FIP1L1,RBM8A,TCTN1,TOMM22,UBL4A
GO:BP	phosphorylation of RNA polymerase II C-terminal domain	GO:0070816	1	CDK9
GO:BP	leukocyte proliferation	GO:0070661	1	FOXP3
GO:BP	tumor necrosis factor superfamily cytokine production	GO:0071706	1	FOXP3
GO:BP	cellular response to monosaccharide stimulus	GO:0071326	1	CFTR
GO:BP	cellular response to glucose stimulus	GO:0071333	1	CFTR
GO:BP	cellular response to radiation	GO:0071478	1	MYC,PPEF1
GO:BP	cellular response to light stimulus	GO:0071482	1	MYC,PPEF1
GO:BP	cellular response to endogenous stimulus	GO:0071495	1	CFTR,MYC,UBA5,WWOX
GO:BP	cellular response to external stimulus	GO:0071496	1	FOXA3
GO:BP	cell wall organization or biogenesis	GO:0071554	1	MYC
GO:BP	response to transforming growth factor beta	GO:0071559	1	WWOX
GO:BP	cellular response to transforming growth factor beta stimulus	GO:0071560	1	WWOX
GO:BP	protein ufmylation	GO:0071569	1	UBA5
GO:BP	transforming growth factor beta production	GO:0071604	1	FOXP3
GO:BP	nuclear protein quality control by the ubiquitin-proteasome system	GO:0071630	1	CUL3
GO:BP	regulation of transforming growth factor beta production	GO:0071634	1	FOXP3
GO:BP	positive regulation of transforming growth factor beta production	GO:0071636	1	FOXP3
GO:BP	protein localization to extracellular region	GO:0071692	1	CFTR,FOXP3
GO:BP	anatomical structure maturation	GO:0071695	1	L3MBTL3
GO:BP	organic substance transport	GO:0071702	1	CFTR,CPSF3,FIP1L1,FOXP3,MYC,RBM8A,TOMM22
GO:BP	cellular response to xenobiotic stimulus	GO:0071466	1	MGST3
GO:BP	cellular response to hydrostatic pressure	GO:0071464	1	MYC
GO:BP	cellular response to water stimulus	GO:0071462	1	MYC
GO:BP	cellular response to oxygen levels	GO:0071453	1	MYC,P4HB,PSMD5
GO:BP	skeletal muscle acetylcholine-gated channel clustering	GO:0071340	1	COLQ
GO:BP	cellular response to interferon-gamma	GO:0071346	1	IRF7,MYC
GO:BP	cellular response to interleukin-12	GO:0071349	1	P4HB
GO:BP	cellular response to tumor necrosis factor	GO:0071356	1	PSMD5
GO:BP	cellular response to type I interferon	GO:0071357	1	IRF7
GO:BP	cellular response to growth factor stimulus	GO:0071363	1	MYC,WWOX
GO:BP	cellular response to epidermal growth factor stimulus	GO:0071364	1	MYC
GO:BP	cellular response to hexose stimulus	GO:0071331	1	CFTR
GO:BP	cellular response to peptide hormone stimulus	GO:0071375	1	MYC
GO:BP	cellular response to steroid hormone stimulus	GO:0071383	1	UBA5
GO:BP	cellular response to estrogen stimulus	GO:0071391	1	MYC
GO:BP	cellular response to testosterone stimulus	GO:0071394	1	MYC
GO:BP	cellular response to lipid	GO:0071396	1	CFTR,MYC,TNIP2,UBA5
GO:BP	cellular response to organic cyclic compound	GO:0071407	1	CFTR,MYC,UBA5
GO:BP	cellular response to cycloheximide	GO:0071409	1	MYC
GO:BP	cellular response to organonitrogen compound	GO:0071417	1	CFTR,MYC
GO:BP	cellular response to growth hormone stimulus	GO:0071378	1	MYC
GO:BP	chylomicron assembly	GO:0034378	1	P4HB
GO:BP	regulation of transporter activity	GO:0032409	1	CFTR
GO:BP	response to interferon-gamma	GO:0034341	1	IRF7,MYC
GO:BP	mitophagy	GO:0000423	1	RNF41
GO:BP	telomere maintenance	GO:0000723	1	MYC
GO:BP	DNA catabolic process, endonucleolytic	GO:0000737	1	FOXL2
GO:BP	sister chromatid segregation	GO:0000819	1	CUL3
GO:BP	cell morphogenesis	GO:0000902	1	CUL3,PARD6B,TCTN1
GO:BP	cell morphogenesis involved in differentiation	GO:0000904	1	CUL3,PARD6B,TCTN1
GO:BP	cytokinesis	GO:0000910	1	CUL3
GO:BP	nuclear-transcribed mRNA catabolic process	GO:0000956	1	RBM8A
GO:BP	response to acid chemical	GO:0001101	1	MYC
GO:BP	skeletal system development	GO:0001501	1	WWOX
GO:BP	ossification	GO:0001503	1	GLI1,WWOX
GO:BP	regulation of neurotransmitter levels	GO:0001505	1	COLQ
GO:BP	acetylcholine catabolic process in synaptic cleft	GO:0001507	1	COLQ
GO:BP	ovarian follicle development	GO:0001541	1	FOXL2,MYC
GO:BP	oocyte growth	GO:0001555	1	FOXL2
GO:BP	autophagy of mitochondrion	GO:0000422	1	RNF41
GO:BP	blood vessel development	GO:0001568	1	FOXS1
GO:BP	spliceosomal snRNP assembly	GO:0000387	1	WDR77
GO:BP	alternative mRNA splicing, via spliceosome	GO:0000380	1	RBM8A
GO:BP	reproduction	GO:0000003	1	CFTR,FOXA3,FOXL2,GLI1,MYC,WDR77
GO:BP	regulation of DNA recombination	GO:0000018	1	FOXP3
GO:BP	mitotic sister chromatid segregation	GO:0000070	1	CUL3
GO:BP	G1/S transition of mitotic cell cycle	GO:0000082	1	CTDSP2,CUL3,MYC
GO:BP	G2/M transition of mitotic cell cycle	GO:0000086	1	PSMD5
GO:BP	MAPK cascade	GO:0000165	1	CUL3,MYC,PSMD5,RNF41,TNIP2
GO:BP	nuclear-transcribed mRNA catabolic process, nonsense-mediated decay	GO:0000184	1	RBM8A
GO:BP	protein polyubiquitination	GO:0000209	1	CUL3,PSMD5,RNF41
GO:BP	microtubule cytoskeleton organization	GO:0000226	1	PARD6B,SLAIN2
GO:BP	nuclear division	GO:0000280	1	AURKAIP1,CUL3,L3MBTL1
GO:BP	re-entry into mitotic cell cycle	GO:0000320	1	MYC
GO:BP	regulation of alternative mRNA splicing, via spliceosome	GO:0000381	1	RBM8A
GO:BP	osteoblast differentiation	GO:0001649	1	GLI1,WWOX
GO:BP	eye development	GO:0001654	1	FOXL2
GO:BP	urogenital system development	GO:0001655	1	GLI1,MYC,WDR77
GO:BP	trophectodermal cell differentiation	GO:0001829	1	CUL3
GO:BP	trophectodermal cellular morphogenesis	GO:0001831	1	CUL3
GO:BP	epithelial to mesenchymal transition	GO:0001837	1	PEF1
GO:BP	embryonic epithelial tube formation	GO:0001838	1	TCTN1
GO:BP	neural tube formation	GO:0001841	1	TCTN1
GO:BP	regulation of protein phosphorylation	GO:0001932	1	CDK9,CTDSP2,MYC,RNF41
GO:BP	negative regulation of protein phosphorylation	GO:0001933	1	CTDSP2,MYC
GO:BP	positive regulation of protein phosphorylation	GO:0001934	1	CDK9
GO:BP	postsynaptic membrane organization	GO:0001941	1	COLQ
GO:BP	vasculature development	GO:0001944	1	FOXS1
GO:BP	regulation of cytokine-mediated signaling pathway	GO:0001959	1	IRF7
GO:BP	positive regulation of cytokine-mediated signaling pathway	GO:0001961	1	IRF7
GO:BP	morphogenesis of an epithelium	GO:0002009	1	MYC,PSMD5,RIPK4,TCTN1
GO:BP	positive regulation of mesenchymal cell proliferation	GO:0002053	1	MYC
GO:BP	columnar/cuboidal epithelial cell differentiation	GO:0002065	1	WDR77
GO:BP	blastocyst formation	GO:0001825	1	CUL3
GO:BP	blastocyst development	GO:0001824	1	CUL3
GO:BP	mesonephros development	GO:0001823	1	MYC
GO:BP	kidney development	GO:0001822	1	MYC
GO:BP	metanephros development	GO:0001656	1	MYC
GO:BP	ureteric bud development	GO:0001657	1	MYC
GO:BP	branching involved in ureteric bud morphogenesis	GO:0001658	1	MYC
GO:BP	response to hypoxia	GO:0001666	1	MYC,P4HB,PSMD5
GO:BP	cellular glucose homeostasis	GO:0001678	1	CFTR,FOXA3
GO:BP	in utero embryonic development	GO:0001701	1	CUL3,MYC,TCTN1
GO:BP	establishment of planar polarity	GO:0001736	1	PSMD5
GO:BP	morphogenesis of a polarized epithelium	GO:0001738	1	PSMD5
GO:BP	cell activation	GO:0001775	1	FOXP3,RNF41,TNIP2
GO:BP	leukocyte homeostasis	GO:0001776	1	FOXP3
GO:BP	B cell homeostasis	GO:0001782	1	FOXP3
GO:BP	cytokine production	GO:0001816	1	FOXP3,IRF7
GO:BP	regulation of cytokine production	GO:0001817	1	FOXP3,IRF7
GO:BP	negative regulation of cytokine production	GO:0001818	1	FOXP3
GO:BP	positive regulation of cytokine production	GO:0001819	1	FOXP3,IRF7
GO:BP	morphogenesis of a branching structure	GO:0001763	1	MYC
GO:BP	glandular epithelial cell differentiation	GO:0002067	1	WDR77
GO:BP	extraocular skeletal muscle development	GO:0002074	1	FOXL2
GO:BP	regulation of oxidative phosphorylation	GO:0002082	1	MYC
GO:BP	somatic diversification of immune receptors	GO:0002200	1	FOXP3
GO:BP	immune response-regulating signaling pathway	GO:0002764	1	FOXP3,IRF7,PSMD5,TNIP2
GO:BP	immune response-regulating cell surface receptor signaling pathway	GO:0002768	1	FOXP3,PSMD5
GO:BP	peptide secretion	GO:0002790	1	CFTR,FOXP3
GO:BP	regulation of peptide secretion	GO:0002791	1	CFTR,FOXP3
GO:BP	negative regulation of peptide secretion	GO:0002792	1	FOXP3
GO:BP	positive regulation of peptide secretion	GO:0002793	1	CFTR
GO:BP	regulation of adaptive immune response	GO:0002819	1	FOXP3,IRF7
GO:BP	negative regulation of adaptive immune response	GO:0002820	1	FOXP3
GO:BP	positive regulation of adaptive immune response	GO:0002821	1	FOXP3
GO:BP	regulation of adaptive immune response based on somatic recombination of immune receptors built from immunoglobulin superfamily domains	GO:0002822	1	FOXP3
GO:BP	negative regulation of adaptive immune response based on somatic recombination of immune receptors built from immunoglobulin superfamily domains	GO:0002823	1	FOXP3
GO:BP	positive regulation of adaptive immune response based on somatic recombination of immune receptors built from immunoglobulin superfamily domains	GO:0002824	1	FOXP3
GO:BP	regulation of response to biotic stimulus	GO:0002831	1	IRF7,PSMD5,TNIP2
GO:BP	positive regulation of response to biotic stimulus	GO:0002833	1	IRF7,PSMD5,TNIP2
GO:BP	regulation of peripheral T cell tolerance induction	GO:0002849	1	FOXP3
GO:BP	negative regulation of myeloid leukocyte differentiation	GO:0002762	1	MYC
GO:BP	positive regulation of peripheral T cell tolerance induction	GO:0002851	1	FOXP3
GO:BP	regulation of myeloid leukocyte differentiation	GO:0002761	1	IRF7,MYC
GO:BP	immune response-activating signal transduction	GO:0002757	1	FOXP3,IRF7,PSMD5,TNIP2
GO:BP	regulation of lymphocyte mediated immunity	GO:0002706	1	FOXP3
GO:BP	negative regulation of lymphocyte mediated immunity	GO:0002707	1	FOXP3
GO:BP	positive regulation of lymphocyte mediated immunity	GO:0002708	1	FOXP3
GO:BP	regulation of T cell mediated immunity	GO:0002709	1	FOXP3
GO:BP	negative regulation of T cell mediated immunity	GO:0002710	1	FOXP3
GO:BP	positive regulation of T cell mediated immunity	GO:0002711	1	FOXP3
GO:BP	regulation of B cell mediated immunity	GO:0002712	1	FOXP3
GO:BP	negative regulation of B cell mediated immunity	GO:0002713	1	FOXP3
GO:BP	regulation of cytokine production involved in immune response	GO:0002718	1	FOXP3
GO:BP	negative regulation of cytokine production involved in immune response	GO:0002719	1	FOXP3
GO:BP	regulation of T cell cytokine production	GO:0002724	1	FOXP3
GO:BP	negative regulation of T cell cytokine production	GO:0002725	1	FOXP3
GO:BP	cytoplasmic pattern recognition receptor signaling pathway	GO:0002753	1	IRF7
GO:BP	MyD88-dependent toll-like receptor signaling pathway	GO:0002755	1	IRF7
GO:BP	MyD88-independent toll-like receptor signaling pathway	GO:0002756	1	IRF7
GO:BP	innate immune response-activating signal transduction	GO:0002758	1	IRF7,PSMD5,TNIP2
GO:BP	T cell anergy	GO:0002870	1	FOXP3
GO:BP	regulation of immunoglobulin mediated immune response	GO:0002889	1	FOXP3
GO:BP	negative regulation of immunoglobulin mediated immune response	GO:0002890	1	FOXP3
GO:BP	regulation of nucleotide metabolic process	GO:0006140	1	MYC
GO:BP	purine nucleotide metabolic process	GO:0006163	1	MYC
GO:BP	purine nucleotide biosynthetic process	GO:0006164	1	MYC
GO:BP	nucleoside diphosphate phosphorylation	GO:0006165	1	MYC
GO:BP	DNA metabolic process	GO:0006259	1	CDK9,FOXL2,FOXP3,HDAC10,MYC
GO:BP	DNA replication	GO:0006260	1	CDK9,GLI1
GO:BP	DNA-dependent DNA replication	GO:0006261	1	CDK9
GO:BP	regulation of DNA replication	GO:0006275	1	GLI1
GO:BP	DNA repair	GO:0006281	1	CDK9,HDAC10
GO:BP	regulation of DNA repair	GO:0006282	1	CDK9,HDAC10
GO:BP	mismatch repair	GO:0006298	1	HDAC10
GO:BP	DNA modification	GO:0006304	1	MYC
GO:BP	DNA alkylation	GO:0006305	1	MYC
GO:BP	DNA methylation	GO:0006306	1	MYC
GO:BP	DNA catabolic process	GO:0006308	1	FOXL2
GO:BP	mitochondrial electron transport, cytochrome c to oxygen	GO:0006123	1	COX4I1
GO:BP	oxidative phosphorylation	GO:0006119	1	COX4I1,MYC
GO:BP	energy reserve metabolic process	GO:0006112	1	MYC
GO:BP	regulation of glycolytic process	GO:0006110	1	MYC
GO:BP	regulation of lymphocyte anergy	GO:0002911	1	FOXP3
GO:BP	positive regulation of lymphocyte anergy	GO:0002913	1	FOXP3
GO:BP	regionalization	GO:0003002	1	GLI1,TCTN1
GO:BP	system process	GO:0003008	1	CDK9,FOXL2,FOXS1,PPEF1,UBA5
GO:BP	muscle system process	GO:0003012	1	CDK9
GO:BP	cardiac muscle hypertrophy	GO:0003300	1	CDK9
GO:BP	carbohydrate metabolic process	GO:0005975	1	MYC
GO:BP	positive regulation of leukocyte mediated immunity	GO:0002705	1	FOXP3
GO:BP	polysaccharide metabolic process	GO:0005976	1	MYC
GO:BP	glucose metabolic process	GO:0006006	1	MYC
GO:BP	alcohol metabolic process	GO:0006066	1	CFTR
GO:BP	organic acid metabolic process	GO:0006082	1	MGST3,MYC,P4HA1,P4HB,PSMD5
GO:BP	pyruvate metabolic process	GO:0006090	1	MYC
GO:BP	generation of precursor metabolites and energy	GO:0006091	1	COX4I1,MYC
GO:BP	glycolytic process	GO:0006096	1	MYC
GO:BP	regulation of carbohydrate metabolic process	GO:0006109	1	MYC
GO:BP	monosaccharide metabolic process	GO:0005996	1	MYC
GO:BP	negative regulation of leukocyte mediated immunity	GO:0002704	1	FOXP3
GO:BP	regulation of leukocyte mediated immunity	GO:0002703	1	FOXP3
GO:BP	negative regulation of production of molecular mediator of immune response	GO:0002701	1	FOXP3
GO:BP	T cell differentiation involved in immune response	GO:0002292	1	FOXP3
GO:BP	alpha-beta T cell differentiation involved in immune response	GO:0002293	1	FOXP3
GO:BP	CD4-positive, alpha-beta T cell differentiation involved in immune response	GO:0002294	1	FOXP3
GO:BP	B cell activation involved in immune response	GO:0002312	1	FOXP3
GO:BP	T cell lineage commitment	GO:0002360	1	FOXP3
GO:BP	CD4-positive, CD25-positive, alpha-beta regulatory T cell differentiation	GO:0002361	1	FOXP3
GO:BP	CD4-positive, CD25-positive, alpha-beta regulatory T cell lineage commitment	GO:0002362	1	FOXP3
GO:BP	alpha-beta T cell lineage commitment	GO:0002363	1	FOXP3
GO:BP	leukocyte activation involved in immune response	GO:0002366	1	FOXP3
GO:BP	cytokine production involved in immune response	GO:0002367	1	FOXP3
GO:BP	T cell cytokine production	GO:0002369	1	FOXP3
GO:BP	immune system process	GO:0002376	1	FOXP3,IRF7,L3MBTL1,L3MBTL3,MYC,PSMD5,RNF41,TNIP2
GO:BP	immunoglobulin production	GO:0002377	1	FOXP3
GO:BP	immunoglobulin production involved in immunoglobulin mediated immune response	GO:0002381	1	FOXP3
GO:BP	immune response-activating cell surface receptor signaling pathway	GO:0002429	1	FOXP3,PSMD5
GO:BP	alpha-beta T cell activation involved in immune response	GO:0002287	1	FOXP3
GO:BP	T cell activation involved in immune response	GO:0002286	1	FOXP3
GO:BP	lymphocyte activation involved in immune response	GO:0002285	1	FOXP3
GO:BP	myeloid leukocyte activation	GO:0002274	1	TNIP2
GO:BP	somatic recombination of immunoglobulin genes involved in immune response	GO:0002204	1	FOXP3
GO:BP	somatic diversification of immunoglobulins involved in immune response	GO:0002208	1	FOXP3
GO:BP	activation of innate immune response	GO:0002218	1	IRF7,PSMD5,TNIP2
GO:BP	innate immune response activating cell surface receptor signaling pathway	GO:0002220	1	PSMD5
GO:BP	pattern recognition receptor signaling pathway	GO:0002221	1	IRF7,TNIP2
GO:BP	stimulatory C-type lectin receptor signaling pathway	GO:0002223	1	PSMD5
GO:BP	toll-like receptor signaling pathway	GO:0002224	1	IRF7,TNIP2
GO:BP	production of molecular mediator of immune response	GO:0002440	1	FOXP3
GO:BP	response to molecule of bacterial origin	GO:0002237	1	TNIP2
GO:BP	lymphocyte anergy	GO:0002249	1	FOXP3
GO:BP	adaptive immune response	GO:0002250	1	FOXP3,IRF7
GO:BP	immune effector process	GO:0002252	1	FOXP3,IRF7
GO:BP	activation of immune response	GO:0002253	1	FOXP3,IRF7,PSMD5,TNIP2
GO:BP	lymphocyte homeostasis	GO:0002260	1	FOXP3
GO:BP	myeloid cell homeostasis	GO:0002262	1	FOXP3,L3MBTL3
GO:BP	cell activation involved in immune response	GO:0002263	1	FOXP3
GO:BP	hematopoietic progenitor cell differentiation	GO:0002244	1	PSMD5
GO:BP	leukocyte mediated immunity	GO:0002443	1	FOXP3,IRF7
GO:BP	T cell mediated immunity	GO:0002456	1	FOXP3
GO:BP	regulation of T cell tolerance induction	GO:0002664	1	FOXP3
GO:BP	positive regulation of T cell tolerance induction	GO:0002666	1	FOXP3
GO:BP	regulation of T cell anergy	GO:0002667	1	FOXP3
GO:BP	positive regulation of T cell anergy	GO:0002669	1	FOXP3
GO:BP	regulation of chronic inflammatory response	GO:0002676	1	FOXP3
GO:BP	negative regulation of chronic inflammatory response	GO:0002677	1	FOXP3
GO:BP	negative regulation of immune system process	GO:0002683	1	FOXP3,MYC
GO:BP	positive regulation of immune system process	GO:0002684	1	FOXP3,IRF7,PSMD5,TNIP2
GO:BP	regulation of leukocyte activation	GO:0002694	1	FOXP3,RNF41,TNIP2
GO:BP	negative regulation of leukocyte activation	GO:0002695	1	FOXP3
GO:BP	positive regulation of leukocyte activation	GO:0002696	1	FOXP3,TNIP2
GO:BP	regulation of immune effector process	GO:0002697	1	FOXP3
GO:BP	negative regulation of immune effector process	GO:0002698	1	FOXP3
GO:BP	positive regulation of immune effector process	GO:0002699	1	FOXP3
GO:BP	regulation of production of molecular mediator of immune response	GO:0002700	1	FOXP3
GO:BP	positive regulation of peripheral tolerance induction	GO:0002660	1	FOXP3
GO:BP	regulation of peripheral tolerance induction	GO:0002658	1	FOXP3
GO:BP	positive regulation of tolerance induction dependent upon immune response	GO:0002654	1	FOXP3
GO:BP	regulation of tolerance induction dependent upon immune response	GO:0002652	1	FOXP3
GO:BP	peripheral T cell tolerance induction	GO:0002458	1	FOXP3
GO:BP	adaptive immune response based on somatic recombination of immune receptors built from immunoglobulin superfamily domains	GO:0002460	1	FOXP3,IRF7
GO:BP	tolerance induction dependent upon immune response	GO:0002461	1	FOXP3
GO:BP	peripheral tolerance induction	GO:0002465	1	FOXP3
GO:BP	antigen processing and presentation of peptide antigen via MHC class I	GO:0002474	1	PSMD5
GO:BP	antigen processing and presentation of exogenous peptide antigen	GO:0002478	1	PSMD5
GO:BP	antigen processing and presentation of exogenous peptide antigen via MHC class I, TAP-dependent	GO:0002479	1	PSMD5
GO:BP	lymphocyte mediated immunity	GO:0002449	1	FOXP3,IRF7
GO:BP	tolerance induction	GO:0002507	1	FOXP3
GO:BP	T cell tolerance induction	GO:0002517	1	FOXP3
GO:BP	chronic inflammatory response	GO:0002544	1	FOXP3
GO:BP	somatic diversification of immune receptors via germline recombination within a single locus	GO:0002562	1	FOXP3
GO:BP	regulation of immunoglobulin production	GO:0002637	1	FOXP3
GO:BP	negative regulation of immunoglobulin production	GO:0002638	1	FOXP3
GO:BP	regulation of tolerance induction	GO:0002643	1	FOXP3
GO:BP	positive regulation of tolerance induction	GO:0002645	1	FOXP3
GO:BP	tolerance induction to self antigen	GO:0002513	1	FOXP3
GO:BP	apoptotic DNA fragmentation	GO:0006309	1	FOXL2
GO:BP	plasma lipoprotein particle assembly	GO:0034377	1	P4HB
GO:BP	DNA recombination	GO:0006310	1	FOXP3,HDAC10
GO:BP	DNA-templated transcription, initiation	GO:0006352	1	CDK9,MYC
GO:BP	protein catabolic process	GO:0030163	1	CUL3,PSMD5,RNF123,RNF41
GO:BP	positive regulation of Wnt signaling pathway	GO:0030177	1	PSMD5
GO:BP	neuron differentiation	GO:0030182	1	PARD6B,TCTN1
GO:BP	extracellular matrix organization	GO:0030198	1	COLQ,P4HA1
GO:BP	collagen fibril organization	GO:0030199	1	P4HA1
GO:BP	T cell differentiation	GO:0030217	1	FOXP3
GO:BP	erythrocyte differentiation	GO:0030218	1	L3MBTL3
GO:BP	megakaryocyte differentiation	GO:0030219	1	L3MBTL1
GO:BP	macrophage differentiation	GO:0030225	1	L3MBTL3
GO:BP	female sex determination	GO:0030237	1	FOXL2
GO:BP	entry into host cell	GO:0030260	1	P4HB
GO:BP	apoptotic nuclear changes	GO:0030262	1	FOXL2
GO:BP	regulation of ossification	GO:0030278	1	GLI1
GO:BP	cholesterol transport	GO:0030301	1	CFTR
GO:BP	respiratory tube development	GO:0030323	1	GLI1
GO:BP	regulation of proteolysis	GO:0030162	1	AURKAIP1,FOXL2,MYC
GO:BP	lung development	GO:0030324	1	GLI1
GO:BP	regulation of cell adhesion	GO:0030155	1	FOXP3
GO:BP	lymphocyte differentiation	GO:0030098	1	FOXP3,RNF41
GO:BP	signal transduction by protein phosphorylation	GO:0023014	1	CUL3,MYC,PSMD5,RNF41,TNIP2
GO:BP	CD40 signaling pathway	GO:0023035	1	TNIP2
GO:BP	negative regulation of signaling	GO:0023057	1	CUL3,GLI1,MYC,PSMD5,WWOX
GO:BP	signal release	GO:0023061	1	CFTR,FOXL2
GO:BP	cellular cation homeostasis	GO:0030003	1	CFTR,MYC
GO:BP	cellular monovalent inorganic cation homeostasis	GO:0030004	1	CFTR
GO:BP	establishment of cell polarity	GO:0030010	1	RNF41
GO:BP	actin filament-based process	GO:0030029	1	CUL3
GO:BP	cell projection organization	GO:0030030	1	CUL3,PARD6B,TCTN1,TCTN3
GO:BP	cell projection assembly	GO:0030031	1	TCTN1,TCTN3
GO:BP	actin cytoskeleton organization	GO:0030036	1	CUL3
GO:BP	contractile actin filament bundle assembly	GO:0030038	1	CUL3
GO:BP	regulation of mitotic metaphase/anaphase transition	GO:0030071	1	CUL3
GO:BP	peptide hormone secretion	GO:0030072	1	CFTR
GO:BP	insulin secretion	GO:0030073	1	CFTR
GO:BP	water homeostasis	GO:0030104	1	CFTR
GO:BP	regulation of cell migration	GO:0030334	1	MYC,PARD6B,RNF41
GO:BP	positive regulation of cell migration	GO:0030335	1	MYC
GO:BP	negative regulation of cell migration	GO:0030336	1	RNF41
GO:BP	regulation of histone deacetylation	GO:0031063	1	FOXP3
GO:BP	negative regulation of histone deacetylation	GO:0031064	1	FOXP3
GO:BP	stress-activated protein kinase signaling cascade	GO:0031098	1	MYC,TNIP2
GO:BP	regeneration	GO:0031099	1	GLI1,MYC
GO:BP	animal organ regeneration	GO:0031100	1	GLI1,MYC
GO:BP	microtubule polymerization or depolymerization	GO:0031109	1	SLAIN2
GO:BP	regulation of microtubule polymerization or depolymerization	GO:0031110	1	SLAIN2
GO:BP	positive regulation of microtubule polymerization or depolymerization	GO:0031112	1	SLAIN2
GO:BP	regulation of microtubule polymerization	GO:0031113	1	SLAIN2
GO:BP	positive regulation of microtubule polymerization	GO:0031116	1	SLAIN2
GO:BP	cytoplasmic microtubule organization	GO:0031122	1	SLAIN2
GO:BP	anaphase-promoting complex-dependent catabolic process	GO:0031145	1	CUL3,PSMD5
GO:BP	SCF-dependent proteasomal ubiquitin-dependent protein catabolic process	GO:0031146	1	CUL3,PSMD5
GO:BP	neuron projection development	GO:0031175	1	PARD6B,TCTN1
GO:BP	replication fork processing	GO:0031297	1	CDK9
GO:BP	positive regulation of histone modification	GO:0031058	1	CDK9,FOXP3
GO:BP	negative regulation of histone modification	GO:0031057	1	FOXP3
GO:BP	regulation of histone modification	GO:0031056	1	CDK9,FOXP3
GO:BP	gene silencing by RNA	GO:0031047	1	ELAVL1
GO:BP	intracellular steroid hormone receptor signaling pathway	GO:0030518	1	UBA5
GO:BP	intracellular estrogen receptor signaling pathway	GO:0030520	1	UBA5
GO:BP	intracellular receptor signaling pathway	GO:0030522	1	IRF7,UBA5
GO:BP	regulation of cellular pH	GO:0030641	1	CFTR
GO:BP	ovulation	GO:0030728	1	MYC
GO:BP	regulation of nucleotide biosynthetic process	GO:0030808	1	MYC
GO:BP	positive regulation of nucleotide biosynthetic process	GO:0030810	1	MYC
GO:BP	respiratory electron transport chain	GO:0022904	1	COX4I1
GO:BP	prostate gland development	GO:0030850	1	GLI1,WDR77
GO:BP	epithelial cell differentiation	GO:0030855	1	FOXL2,GLI1,WDR77
GO:BP	forebrain development	GO:0030900	1	GLI1,MYC,TCTN1
GO:BP	hindbrain development	GO:0030902	1	GLI1
GO:BP	notochord development	GO:0030903	1	GLI1
GO:BP	endoplasmic reticulum unfolded protein response	GO:0030968	1	CTDSP2
GO:BP	microtubule organizing center organization	GO:0031023	1	PARD6B
GO:BP	actomyosin structure organization	GO:0031032	1	CUL3
GO:BP	granulocyte differentiation	GO:0030851	1	L3MBTL3
GO:BP	regulation of cellular catabolic process	GO:0031329	1	ELAVL1,MYC,PSMD5,RNF41
GO:BP	electron transport chain	GO:0022900	1	COX4I1
GO:BP	ribonucleoprotein complex assembly	GO:0022618	1	WDR77
GO:BP	organophosphate metabolic process	GO:0019637	1	MYC
GO:BP	aerobic electron transport chain	GO:0019646	1	COX4I1
GO:BP	ribose phosphate metabolic process	GO:0019693	1	MYC
GO:BP	B cell mediated immunity	GO:0019724	1	FOXP3,IRF7
GO:BP	cellular homeostasis	GO:0019725	1	CFTR,FOXA3,MYC,P4HB
GO:BP	carboxylic acid metabolic process	GO:0019752	1	MGST3,MYC,P4HA1,P4HB,PSMD5
GO:BP	stem cell population maintenance	GO:0019827	1	ELAVL1
GO:BP	antigen processing and presentation	GO:0019882	1	PSMD5
GO:BP	antigen processing and presentation of exogenous antigen	GO:0019884	1	PSMD5
GO:BP	modification-dependent protein catabolic process	GO:0019941	1	CUL3,PSMD5
GO:BP	spinal cord development	GO:0021510	1	TCTN1
GO:BP	cell differentiation in spinal cord	GO:0021515	1	TCTN1
GO:BP	ventral spinal cord development	GO:0021517	1	TCTN1
GO:BP	spinal cord motor neuron differentiation	GO:0021522	1	TCTN1
GO:BP	somatic motor neuron differentiation	GO:0021523	1	TCTN1
GO:BP	aromatic compound catabolic process	GO:0019439	1	ELAVL1,FOXL2,PSMD5,RBM8A
GO:BP	neural tube patterning	GO:0021532	1	TCTN1
GO:BP	leukotriene biosynthetic process	GO:0019370	1	MGST3
GO:BP	regulation of phosphate metabolic process	GO:0019220	1	CDK9,CTDSP2,MYC,RNF41
GO:BP	regulation of exocytosis	GO:0017157	1	CFTR
GO:BP	peptidyl-amino acid modification	GO:0018193	1	FOXP3,HDAC10,P4HA1,P4HB
GO:BP	peptidyl-lysine modification	GO:0018205	1	FOXP3,HDAC10
GO:BP	peptidyl-proline modification	GO:0018208	1	P4HA1,P4HB
GO:BP	internal peptidyl-lysine acetylation	GO:0018393	1	FOXP3
GO:BP	peptidyl-lysine acetylation	GO:0018394	1	FOXP3
GO:BP	somatic sex determination	GO:0018993	1	FOXL2
GO:BP	viral latency	GO:0019042	1	IRF7
GO:BP	establishment of viral latency	GO:0019043	1	IRF7
GO:BP	modulation by virus of host morphology or physiology	GO:0019048	1	MYC
GO:BP	viral life cycle	GO:0019058	1	P4HB
GO:BP	viral gene expression	GO:0019080	1	CDK9
GO:BP	viral transcription	GO:0019083	1	CDK9
GO:BP	transformation of host cell by virus	GO:0019087	1	MYC
GO:BP	female somatic sex determination	GO:0019101	1	FOXL2
GO:BP	hexose metabolic process	GO:0019318	1	MYC
GO:BP	cell proliferation in hindbrain	GO:0021534	1	GLI1
GO:BP	diencephalon development	GO:0021536	1	GLI1,MYC
GO:BP	telencephalon development	GO:0021537	1	TCTN1
GO:BP	central nervous system interneuron axonogenesis	GO:0021956	1	TCTN1
GO:BP	pituitary gland development	GO:0021983	1	GLI1
GO:BP	neurogenesis	GO:0022008	1	HDAC10,MYC,PARD6B,TCTN1
GO:BP	metencephalon development	GO:0022037	1	GLI1
GO:BP	regulation of rhodopsin mediated signaling pathway	GO:0022400	1	PPEF1
GO:BP	regulation of cell-cell adhesion	GO:0022407	1	FOXP3
GO:BP	negative regulation of cell-cell adhesion	GO:0022408	1	FOXP3
GO:BP	positive regulation of cell-cell adhesion	GO:0022409	1	FOXP3
GO:BP	cellular component disassembly	GO:0022411	1	AURKAIP1,FOXL2,MYC,RNF41
GO:BP	cellular process involved in reproduction in multicellular organism	GO:0022412	1	CFTR,FOXL2
GO:BP	reproductive process	GO:0022414	1	CFTR,FOXA3,FOXL2,GLI1,MYC,WDR77
GO:BP	regulation of anatomical structure morphogenesis	GO:0022603	1	GLI1,MYC,PSMD5
GO:BP	biological adhesion	GO:0022610	1	FOXP3
GO:BP	gland morphogenesis	GO:0022612	1	CUL3,GLI1
GO:BP	ribonucleoprotein complex biogenesis	GO:0022613	1	WDR77
GO:BP	central nervous system neuron axonogenesis	GO:0021955	1	TCTN1
GO:BP	central nervous system neuron development	GO:0021954	1	TCTN1
GO:BP	central nervous system neuron differentiation	GO:0021953	1	TCTN1
GO:BP	positive regulation of cerebellar granule cell precursor proliferation	GO:0021940	1	GLI1
GO:BP	cerebellum development	GO:0021549	1	GLI1
GO:BP	hindbrain morphogenesis	GO:0021575	1	GLI1
GO:BP	cerebellum morphogenesis	GO:0021587	1	GLI1
GO:BP	cerebellar cortex development	GO:0021695	1	GLI1
GO:BP	cerebellar cortex morphogenesis	GO:0021696	1	GLI1
GO:BP	developmental maturation	GO:0021700	1	CFTR,L3MBTL3
GO:BP	limbic system development	GO:0021761	1	MYC
GO:BP	regulation of transmembrane transporter activity	GO:0022898	1	CFTR
GO:BP	glial cell development	GO:0021782	1	HDAC10
GO:BP	dorsal/ventral neural tube patterning	GO:0021904	1	TCTN1
GO:BP	neural tube development	GO:0021915	1	TCTN1
GO:BP	cell proliferation in external granule layer	GO:0021924	1	GLI1
GO:BP	cerebellar granule cell precursor proliferation	GO:0021930	1	GLI1
GO:BP	regulation of cerebellar granule cell precursor proliferation	GO:0021936	1	GLI1
GO:BP	cerebellar Purkinje cell-granule cell precursor cell signaling involved in regulation of granule cell precursor cell proliferation	GO:0021937	1	GLI1
GO:BP	smoothened signaling pathway involved in regulation of cerebellar granule cell precursor cell proliferation	GO:0021938	1	GLI1
GO:BP	hypothalamus development	GO:0021854	1	MYC
GO:BP	negative regulation of cellular catabolic process	GO:0031330	1	ELAVL1,RNF41
GO:BP	positive regulation of cellular catabolic process	GO:0031331	1	MYC
GO:BP	positive regulation of protein complex assembly	GO:0031334	1	SLAIN2
GO:BP	positive regulation of transcription elongation from RNA polymerase II promoter	GO:0032968	1	CDK9
GO:BP	protein-containing complex disassembly	GO:0032984	1	AURKAIP1,MYC
GO:BP	protein-DNA complex disassembly	GO:0032986	1	MYC
GO:BP	cellular component morphogenesis	GO:0032989	1	CUL3,PARD6B,TCTN1
GO:BP	cell part morphogenesis	GO:0032990	1	PARD6B,TCTN1
GO:BP	muscle cell proliferation	GO:0033002	1	GLI1,MYC
GO:BP	myeloid cell apoptotic process	GO:0033028	1	IRF7
GO:BP	regulation of myeloid cell apoptotic process	GO:0033032	1	IRF7
GO:BP	negative regulation of myeloid cell apoptotic process	GO:0033033	1	IRF7
GO:BP	macromolecule localization	GO:0033036	1	CFTR,COLQ,CPSF3,FIP1L1,FOXP3,RBM8A,TCTN1,TOMM22,UBL4A
GO:BP	regulation of sister chromatid segregation	GO:0033045	1	CUL3
GO:BP	regulation of mitotic sister chromatid segregation	GO:0033047	1	CUL3
GO:BP	T cell differentiation in thymus	GO:0033077	1	FOXP3
GO:BP	immature T cell proliferation	GO:0033079	1	FOXP3
GO:BP	immature T cell proliferation in thymus	GO:0033080	1	FOXP3
GO:BP	positive regulation of mononuclear cell proliferation	GO:0032946	1	FOXP3
GO:BP	regulation of T cell differentiation in thymus	GO:0033081	1	FOXP3
GO:BP	negative regulation of mononuclear cell proliferation	GO:0032945	1	FOXP3
GO:BP	mononuclear cell proliferation	GO:0032943	1	FOXP3
GO:BP	regulation of CD4-positive, CD25-positive, alpha-beta regulatory T cell differentiation	GO:0032829	1	FOXP3
GO:BP	positive regulation of CD4-positive, CD25-positive, alpha-beta regulatory T cell differentiation	GO:0032831	1	FOXP3
GO:BP	response to insulin	GO:0032868	1	MYC
GO:BP	cellular response to insulin stimulus	GO:0032869	1	MYC
GO:BP	cellular response to hormone stimulus	GO:0032870	1	MYC,UBA5
GO:BP	regulation of stress-activated MAPK cascade	GO:0032872	1	MYC
GO:BP	negative regulation of stress-activated MAPK cascade	GO:0032873	1	MYC
GO:BP	regulation of establishment or maintenance of cell polarity	GO:0032878	1	RNF41
GO:BP	regulation of localization	GO:0032879	1	CFTR,FOXL2,FOXP3,MYC,PARD6B,RNF41
GO:BP	regulation of protein localization	GO:0032880	1	CFTR,FOXP3
GO:BP	regulation of microtubule-based process	GO:0032886	1	SLAIN2
GO:BP	transforming growth factor beta1 production	GO:0032905	1	FOXP3
GO:BP	regulation of transforming growth factor beta1 production	GO:0032908	1	FOXP3
GO:BP	positive regulation of transforming growth factor beta1 production	GO:0032914	1	FOXP3
GO:BP	secretion by cell	GO:0032940	1	CFTR,FOXL2,FOXP3
GO:BP	regulation of mononuclear cell proliferation	GO:0032944	1	FOXP3
GO:BP	regulation of immature T cell proliferation	GO:0033083	1	FOXP3
GO:BP	regulation of immature T cell proliferation in thymus	GO:0033084	1	FOXP3
GO:BP	positive regulation of T cell differentiation in thymus	GO:0033089	1	FOXP3
GO:BP	regulation of toll-like receptor signaling pathway	GO:0034121	1	IRF7
GO:BP	regulation of MyD88-dependent toll-like receptor signaling pathway	GO:0034124	1	IRF7
GO:BP	regulation of MyD88-independent toll-like receptor signaling pathway	GO:0034127	1	IRF7
GO:BP	toll-like receptor 2 signaling pathway	GO:0034134	1	TNIP2
GO:BP	toll-like receptor 3 signaling pathway	GO:0034138	1	TNIP2
GO:BP	toll-like receptor 9 signaling pathway	GO:0034162	1	TNIP2
GO:BP	carbohydrate transmembrane transport	GO:0034219	1	MYC
GO:BP	ion transmembrane transport	GO:0034220	1	CFTR,COX4I1,MYC
GO:BP	regulation of transcription elongation from RNA polymerase II promoter	GO:0034243	1	CDK9
GO:BP	regulation of cellular amide metabolic process	GO:0034248	1	ELAVL1,MYC,RBM8A
GO:BP	positive regulation of cellular amide metabolic process	GO:0034250	1	ELAVL1,MYC
GO:BP	response to monosaccharide	GO:0034284	1	CFTR
GO:BP	cell junction assembly	GO:0034329	1	PARD6B
GO:BP	cell junction organization	GO:0034330	1	PARD6B
GO:BP	response to type I interferon	GO:0034340	1	IRF7
GO:BP	erythrocyte homeostasis	GO:0034101	1	L3MBTL3
GO:BP	response to lipid	GO:0033993	1	CFTR,MYC,TNIP2,UBA5
GO:BP	positive regulation of luteinizing hormone secretion	GO:0033686	1	FOXL2
GO:BP	regulation of luteinizing hormone secretion	GO:0033684	1	FOXL2
GO:BP	positive regulation of immature T cell proliferation	GO:0033091	1	FOXP3
GO:BP	positive regulation of immature T cell proliferation in thymus	GO:0033092	1	FOXP3
GO:BP	mitochondrial respiratory chain complex assembly	GO:0033108	1	COX14
GO:BP	regulation of histone phosphorylation	GO:0033127	1	CDK9
GO:BP	positive regulation of histone phosphorylation	GO:0033129	1	CDK9
GO:BP	regulation of intracellular steroid hormone receptor signaling pathway	GO:0033143	1	UBA5
GO:BP	regulation of intracellular estrogen receptor signaling pathway	GO:0033146	1	UBA5
GO:BP	negative regulation of CREB transcription factor activity	GO:0032792	1	FOXP3
GO:BP	regulation of histone ubiquitination	GO:0033182	1	CDK9
GO:BP	tumor necrosis factor-mediated signaling pathway	GO:0033209	1	PSMD5
GO:BP	regulation of cellular amine metabolic process	GO:0033238	1	PSMD5
GO:BP	protein localization to organelle	GO:0033365	1	TCTN1,TOMM22,UBL4A
GO:BP	carbohydrate homeostasis	GO:0033500	1	CFTR,FOXA3
GO:BP	histone H2B ubiquitination	GO:0033523	1	CDK9
GO:BP	response to testosterone	GO:0033574	1	MYC
GO:BP	mitochondrial respiratory chain complex IV assembly	GO:0033617	1	COX14
GO:BP	positive regulation of histone ubiquitination	GO:0033184	1	CDK9
GO:BP	monocarboxylic acid metabolic process	GO:0032787	1	MYC
GO:BP	positive regulation of DNA-templated transcription, elongation	GO:0032786	1	CDK9
GO:BP	regulation of DNA-templated transcription, elongation	GO:0032784	1	CDK9
GO:BP	methylation	GO:0032259	1	MYC
GO:BP	negative regulation of cellular protein metabolic process	GO:0032269	1	CTDSP2,FOXP3,MYC
GO:BP	regulation of protein polymerization	GO:0032271	1	SLAIN2
GO:BP	positive regulation of protein polymerization	GO:0032273	1	SLAIN2
GO:BP	gonadotropin secretion	GO:0032274	1	FOXL2
GO:BP	luteinizing hormone secretion	GO:0032275	1	FOXL2
GO:BP	regulation of gonadotropin secretion	GO:0032276	1	FOXL2
GO:BP	positive regulation of gonadotropin secretion	GO:0032278	1	FOXL2
GO:BP	response to estradiol	GO:0032355	1	MYC
GO:BP	positive regulation of transporter activity	GO:0032411	1	CFTR
GO:BP	regulation of ion transmembrane transporter activity	GO:0032412	1	CFTR
GO:BP	positive regulation of ion transmembrane transporter activity	GO:0032414	1	CFTR
GO:BP	regulation of mismatch repair	GO:0032423	1	HDAC10
GO:BP	positive regulation of mismatch repair	GO:0032425	1	HDAC10
GO:BP	regulation of telomere maintenance	GO:0032204	1	MYC
GO:BP	telomere organization	GO:0032200	1	MYC
GO:BP	positive regulation of response to external stimulus	GO:0032103	1	IRF7,PSMD5,TNIP2
GO:BP	negative regulation of response to external stimulus	GO:0032102	1	FOXP3
GO:BP	regulation of defense response	GO:0031347	1	FOXP3,IRF7,PSMD5,TNIP2
GO:BP	negative regulation of defense response	GO:0031348	1	FOXP3
GO:BP	positive regulation of defense response	GO:0031349	1	IRF7,PSMD5,TNIP2
GO:BP	negative regulation of protein modification process	GO:0031400	1	CTDSP2,FOXP3,MYC
GO:BP	positive regulation of protein modification process	GO:0031401	1	CDK9,CUL3,FOXP3,PEF1
GO:BP	regulation of mRNA 3'-end processing	GO:0031440	1	CDK9
GO:BP	negative regulation of mRNA 3'-end processing	GO:0031441	1	CDK9
GO:BP	regulation of cytokinesis	GO:0032465	1	CUL3
GO:BP	protein-containing complex localization	GO:0031503	1	CPSF3,FIP1L1,RBM8A
GO:BP	protein destabilization	GO:0031648	1	CUL3
GO:BP	response to nutrient levels	GO:0031667	1	COX4I1,FOXA3
GO:BP	cellular response to extracellular stimulus	GO:0031668	1	FOXA3
GO:BP	cellular response to nutrient levels	GO:0031669	1	FOXA3
GO:BP	positive regulation of insulin secretion	GO:0032024	1	CFTR
GO:BP	negative regulation of NF-kappaB transcription factor activity	GO:0032088	1	FOXP3
GO:BP	regulation of response to external stimulus	GO:0032101	1	FOXP3,IRF7,PPEF1,PSMD5,TNIP2
GO:BP	regulation of protein stability	GO:0031647	1	CUL3,TNIP2
GO:BP	stem cell division	GO:0017145	1	CUL3
GO:BP	positive regulation of cytokinesis	GO:0032467	1	CUL3
GO:BP	positive regulation of type I interferon production	GO:0032481	1	IRF7
GO:BP	regulation of interleukin-4 production	GO:0032673	1	FOXP3
GO:BP	regulation of interleukin-5 production	GO:0032674	1	FOXP3
GO:BP	regulation of interleukin-6 production	GO:0032675	1	FOXP3
GO:BP	regulation of tumor necrosis factor production	GO:0032680	1	FOXP3
GO:BP	negative regulation of interferon-gamma production	GO:0032689	1	FOXP3
GO:BP	negative regulation of interleukin-10 production	GO:0032693	1	FOXP3
GO:BP	negative regulation of interleukin-17 production	GO:0032700	1	FOXP3
GO:BP	negative regulation of interleukin-2 production	GO:0032703	1	FOXP3
GO:BP	negative regulation of interleukin-4 production	GO:0032713	1	FOXP3
GO:BP	negative regulation of interleukin-5 production	GO:0032714	1	FOXP3
GO:BP	negative regulation of interleukin-6 production	GO:0032715	1	FOXP3
GO:BP	negative regulation of tumor necrosis factor production	GO:0032720	1	FOXP3
GO:BP	positive regulation of interferon-alpha production	GO:0032727	1	IRF7
GO:BP	positive regulation of interferon-beta production	GO:0032728	1	IRF7
GO:BP	positive regulation of interleukin-4 production	GO:0032753	1	FOXP3
GO:BP	regulation of interleukin-2 production	GO:0032663	1	FOXP3
GO:BP	regulation of interleukin-17 production	GO:0032660	1	FOXP3
GO:BP	regulation of interleukin-10 production	GO:0032653	1	FOXP3
GO:BP	regulation of interferon-gamma production	GO:0032649	1	FOXP3
GO:BP	response to lipopolysaccharide	GO:0032496	1	TNIP2
GO:BP	response to retinoic acid	GO:0032526	1	MYC
GO:BP	mitochondrial translation	GO:0032543	1	AURKAIP1
GO:BP	type I interferon production	GO:0032606	1	IRF7
GO:BP	interferon-alpha production	GO:0032607	1	IRF7
GO:BP	interferon-beta production	GO:0032608	1	IRF7
GO:BP	interferon-gamma production	GO:0032609	1	FOXP3
GO:BP	regulation of type I interferon production	GO:0032479	1	IRF7
GO:BP	interleukin-10 production	GO:0032613	1	FOXP3
GO:BP	interleukin-2 production	GO:0032623	1	FOXP3
GO:BP	interleukin-4 production	GO:0032633	1	FOXP3
GO:BP	interleukin-5 production	GO:0032634	1	FOXP3
GO:BP	interleukin-6 production	GO:0032635	1	FOXP3
GO:BP	tumor necrosis factor production	GO:0032640	1	FOXP3
GO:BP	regulation of interferon-alpha production	GO:0032647	1	IRF7
GO:BP	regulation of interferon-beta production	GO:0032648	1	IRF7
GO:BP	interleukin-17 production	GO:0032620	1	FOXP3
GO:BP	chromatin remodeling	GO:0006338	1	FOXP3,MYC
GO:BP	drug metabolic process	GO:0017144	1	COLQ,MYC
GO:BP	cytochrome complex assembly	GO:0017004	1	COX14
GO:BP	small GTPase mediated signal transduction	GO:0007264	1	CUL3
GO:BP	Ras protein signal transduction	GO:0007265	1	CUL3
GO:BP	Rho protein signal transduction	GO:0007266	1	CUL3
GO:BP	chemical synaptic transmission	GO:0007268	1	COLQ
GO:BP	synaptic transmission, cholinergic	GO:0007271	1	COLQ
GO:BP	germ cell development	GO:0007281	1	CFTR,FOXL2
GO:BP	spermatogenesis	GO:0007283	1	CFTR,FOXA3,GLI1
GO:BP	spermatid development	GO:0007286	1	CFTR
GO:BP	female gamete generation	GO:0007292	1	FOXL2,MYC
GO:BP	single fertilization	GO:0007338	1	FOXL2
GO:BP	gastrulation	GO:0007369	1	CUL3
GO:BP	pattern specification process	GO:0007389	1	GLI1,TCTN1
GO:BP	nervous system development	GO:0007399	1	COLQ,FOXG1,GLI1,HDAC10,MYC,PARD6B,TCTN1
GO:BP	axonogenesis	GO:0007409	1	PARD6B,TCTN1
GO:BP	synapse assembly	GO:0007416	1	COLQ
GO:BP	I-kappaB kinase/NF-kappaB signaling	GO:0007249	1	TNIP2
GO:BP	central nervous system development	GO:0007417	1	FOXG1,GLI1,HDAC10,MYC,TCTN1
GO:BP	integrin-mediated signaling pathway	GO:0007229	1	CUL3
GO:BP	G protein-coupled receptor signaling pathway	GO:0007186	1	PPEF1
GO:BP	actin filament organization	GO:0007015	1	CUL3
GO:BP	microtubule-based process	GO:0007017	1	PARD6B,SLAIN2
GO:BP	microtubule nucleation	GO:0007020	1	SLAIN2
GO:BP	endoplasmic reticulum organization	GO:0007029	1	UBL4A
GO:BP	cell-cell junction assembly	GO:0007043	1	PARD6B
GO:BP	cell cycle arrest	GO:0007050	1	CDK9,CUL3,MYC
GO:BP	chromosome segregation	GO:0007059	1	CUL3
GO:BP	mitotic metaphase plate congression	GO:0007080	1	CUL3
GO:BP	metaphase/anaphase transition of mitotic cell cycle	GO:0007091	1	CUL3
GO:BP	centrosome cycle	GO:0007098	1	PARD6B
GO:BP	cell adhesion	GO:0007155	1	FOXP3
GO:BP	leukocyte cell-cell adhesion	GO:0007159	1	FOXP3
GO:BP	negative regulation of cell adhesion	GO:0007162	1	FOXP3
GO:BP	establishment or maintenance of cell polarity	GO:0007163	1	PARD6B,RNF41
GO:BP	establishment of tissue polarity	GO:0007164	1	PSMD5
GO:BP	Notch signaling pathway	GO:0007219	1	MYC
GO:BP	ventral midline development	GO:0007418	1	GLI1
GO:BP	brain development	GO:0007420	1	FOXG1,GLI1,MYC,TCTN1
GO:BP	sensory organ development	GO:0007423	1	FOXL2
GO:BP	gonad development	GO:0008406	1	FOXL2,MYC
GO:BP	respiratory chain complex IV assembly	GO:0008535	1	COX14
GO:BP	epidermis development	GO:0008544	1	GLI1
GO:BP	regulation of synaptic growth at neuromuscular junction	GO:0008582	1	COLQ
GO:BP	female gonad development	GO:0008585	1	FOXL2,MYC
GO:BP	regulation of smoothened signaling pathway	GO:0008589	1	GLI1,TCTN1
GO:BP	lipid biosynthetic process	GO:0008610	1	CFTR
GO:BP	intrinsic apoptotic signaling pathway in response to oxidative stress	GO:0008631	1	P4HB
GO:BP	carbohydrate transport	GO:0008643	1	MYC
GO:BP	hexose transmembrane transport	GO:0008645	1	MYC
GO:BP	aerobic respiration	GO:0009060	1	COX4I1
GO:BP	nucleotide metabolic process	GO:0009117	1	MYC
GO:BP	nucleoside diphosphate metabolic process	GO:0009132	1	MYC
GO:BP	purine nucleoside diphosphate metabolic process	GO:0009135	1	MYC
GO:BP	nucleoside triphosphate metabolic process	GO:0009141	1	MYC
GO:BP	histone mRNA metabolic process	GO:0008334	1	CPSF3
GO:BP	acetylcholine metabolic process	GO:0008291	1	COLQ
GO:BP	negative regulation of cell population proliferation	GO:0008285	1	FOXP3,MYC,RNF41,WDR77
GO:BP	positive regulation of cell population proliferation	GO:0008284	1	CUL3,FOXP3,GLI1,MYC,WDR77
GO:BP	heart development	GO:0007507	1	GLI1
GO:BP	muscle organ development	GO:0007517	1	FOXL2,GLI1
GO:BP	skeletal muscle tissue development	GO:0007519	1	FOXL2
GO:BP	neuromuscular junction development	GO:0007528	1	COLQ
GO:BP	sex determination	GO:0007530	1	FOXL2
GO:BP	sex differentiation	GO:0007548	1	FOXL2,MYC
GO:BP	aging	GO:0007568	1	FOXG1
GO:BP	cytoskeleton organization	GO:0007010	1	CUL3,PARD6B,SLAIN2
GO:BP	response to nutrient	GO:0007584	1	COX4I1
GO:BP	phototransduction	GO:0007602	1	PPEF1
GO:BP	phototransduction, visible light	GO:0007603	1	PPEF1
GO:BP	steroid metabolic process	GO:0008202	1	CFTR,WWOX
GO:BP	cholesterol metabolic process	GO:0008203	1	CFTR
GO:BP	spermidine metabolic process	GO:0008216	1	HDAC10
GO:BP	regulation of G protein-coupled receptor signaling pathway	GO:0008277	1	PPEF1
GO:BP	cell population proliferation	GO:0008283	1	CDK9,CUL3,FOXP3,GLI1,MYC,RNF41,WDR77
GO:BP	sensory perception	GO:0007600	1	PPEF1
GO:BP	nucleoside triphosphate biosynthetic process	GO:0009142	1	MYC
GO:BP	outer mitochondrial membrane organization	GO:0007008	1	TOMM22
GO:BP	mitochondrial membrane organization	GO:0007006	1	MYC,TOMM22
GO:BP	protein quality control for misfolded or incompletely synthesized proteins	GO:0006515	1	CUL3
GO:BP	peptide metabolic process	GO:0006518	1	AURKAIP1,ELAVL1,MYC,RBM8A
GO:BP	cellular amino acid metabolic process	GO:0006520	1	P4HA1,P4HB,PSMD5
GO:BP	regulation of cellular amino acid metabolic process	GO:0006521	1	PSMD5
GO:BP	cellular modified amino acid metabolic process	GO:0006575	1	P4HA1,P4HB
GO:BP	cellular biogenic amine metabolic process	GO:0006576	1	HDAC10
GO:BP	acetylcholine catabolic process	GO:0006581	1	COLQ
GO:BP	polyamine metabolic process	GO:0006595	1	HDAC10
GO:BP	protein targeting	GO:0006605	1	TOMM22
GO:BP	protein targeting to mitochondrion	GO:0006626	1	TOMM22
GO:BP	lipid metabolic process	GO:0006629	1	CFTR,MGST3,WWOX
GO:BP	icosanoid metabolic process	GO:0006690	1	MGST3
GO:BP	leukotriene metabolic process	GO:0006691	1	MGST3
GO:BP	steroid biosynthetic process	GO:0006694	1	CFTR
GO:BP	cholesterol biosynthetic process	GO:0006695	1	CFTR
GO:BP	protein monoubiquitination	GO:0006513	1	CUL3,PEF1
GO:BP	nucleoside phosphate metabolic process	GO:0006753	1	MYC
GO:BP	ubiquitin-dependent protein catabolic process	GO:0006511	1	CUL3,PSMD5
GO:BP	internal protein amino acid acetylation	GO:0006475	1	FOXP3
GO:BP	DNA-templated transcription, termination	GO:0006353	1	CPSF3,FIP1L1
GO:BP	DNA-templated transcription, elongation	GO:0006354	1	CDK9
GO:BP	transcription initiation from RNA polymerase II promoter	GO:0006367	1	CDK9
GO:BP	transcription elongation from RNA polymerase II promoter	GO:0006368	1	CDK9
GO:BP	mRNA 3'-end processing by stem-loop binding and cleavage	GO:0006398	1	CPSF3
GO:BP	RNA catabolic process	GO:0006401	1	ELAVL1,PSMD5,RBM8A
GO:BP	mRNA catabolic process	GO:0006402	1	ELAVL1,PSMD5,RBM8A
GO:BP	RNA localization	GO:0006403	1	CPSF3,FIP1L1,RBM8A
GO:BP	translation	GO:0006412	1	AURKAIP1,ELAVL1,MYC,RBM8A
GO:BP	translational elongation	GO:0006414	1	AURKAIP1
GO:BP	translational termination	GO:0006415	1	AURKAIP1
GO:BP	regulation of translation	GO:0006417	1	ELAVL1,MYC,RBM8A
GO:BP	protein folding	GO:0006457	1	P4HB
GO:BP	protein dephosphorylation	GO:0006470	1	CTDSP2,PPEF1
GO:BP	protein acetylation	GO:0006473	1	FOXP3
GO:BP	protein deacetylation	GO:0006476	1	FOXP3,HDAC10
GO:BP	ATP biosynthetic process	GO:0006754	1	MYC
GO:BP	ATP generation from ADP	GO:0006757	1	MYC
GO:BP	sulfur compound metabolic process	GO:0006790	1	MGST3
GO:BP	vesicle targeting	GO:0006903	1	CUL3,PEF1
GO:BP	vesicle docking involved in exocytosis	GO:0006904	1	CFTR
GO:BP	nucleocytoplasmic transport	GO:0006913	1	CPSF3,FIP1L1,RBM8A
GO:BP	autophagy	GO:0006914	1	HDAC10,RNF41,TOMM22
GO:BP	cellular component disassembly involved in execution phase of apoptosis	GO:0006921	1	FOXL2
GO:BP	inflammatory cell apoptotic process	GO:0006925	1	IRF7
GO:BP	movement of cell or subcellular component	GO:0006928	1	CUL3,MYC,PARD6B,RNF41
GO:BP	defense response	GO:0006952	1	FOXP3,IRF7,MYC,PSMD5,TNIP2
GO:BP	inflammatory response	GO:0006954	1	FOXP3,TNIP2
GO:BP	immune response	GO:0006955	1	FOXP3,IRF7,MYC,PSMD5,TNIP2
GO:BP	response to osmotic stress	GO:0006970	1	TSC22D4
GO:BP	cellular response to DNA damage stimulus	GO:0006974	1	CDK9,HDAC10,IRF7,MYC
GO:BP	response to oxidative stress	GO:0006979	1	P4HB
GO:BP	response to unfolded protein	GO:0006986	1	CTDSP2
GO:BP	mitochondrion organization	GO:0007005	1	COX14,MYC,RNF41,TOMM22
GO:BP	vesicle coating	GO:0006901	1	CUL3,PEF1
GO:BP	vesicle budding from membrane	GO:0006900	1	CUL3,PEF1
GO:BP	endoplasmic reticulum to Golgi vesicle-mediated transport	GO:0006888	1	CUL3,PEF1
GO:BP	exocytosis	GO:0006887	1	CFTR
GO:BP	xenobiotic metabolic process	GO:0006805	1	MGST3
GO:BP	transport	GO:0006810	1	CFTR,COX4I1,CPSF3,CUL3,FIP1L1,FOXL2,FOXP3,MYC,PEF1,PSMD5,RBM8A,TOMM22
GO:BP	ion transport	GO:0006811	1	CFTR,COX4I1,MYC
GO:BP	cation transport	GO:0006812	1	COX4I1
GO:BP	anion transport	GO:0006820	1	CFTR,MYC
GO:BP	chloride transport	GO:0006821	1	CFTR
GO:BP	water transport	GO:0006833	1	CFTR
GO:BP	inner mitochondrial membrane organization	GO:0007007	1	MYC
GO:BP	mitochondrial transport	GO:0006839	1	TOMM22
GO:BP	amino acid transport	GO:0006865	1	MYC
GO:BP	lipid transport	GO:0006869	1	CFTR
GO:BP	cellular ion homeostasis	GO:0006873	1	CFTR,MYC
GO:BP	cellular metal ion homeostasis	GO:0006875	1	MYC
GO:BP	cellular iron ion homeostasis	GO:0006879	1	MYC
GO:BP	regulation of pH	GO:0006885	1	CFTR
GO:BP	intracellular protein transport	GO:0006886	1	CPSF3,FIP1L1,RBM8A,TOMM22
GO:BP	pyruvate transport	GO:0006848	1	MYC
GO:BP	purine nucleoside triphosphate metabolic process	GO:0009144	1	MYC
GO:BP	purine nucleoside triphosphate biosynthetic process	GO:0009145	1	MYC
GO:BP	purine ribonucleotide metabolic process	GO:0009150	1	MYC
GO:BP	positive regulation of muscle hypertrophy	GO:0014742	1	CDK9
GO:BP	regulation of muscle hypertrophy	GO:0014743	1	CDK9
GO:BP	muscle cell migration	GO:0014812	1	MYC
GO:BP	striated muscle cell proliferation	GO:0014855	1	GLI1
GO:BP	muscle hypertrophy	GO:0014896	1	CDK9
GO:BP	striated muscle hypertrophy	GO:0014897	1	CDK9
GO:BP	smooth muscle cell migration	GO:0014909	1	MYC
GO:BP	regulation of smooth muscle cell migration	GO:0014910	1	MYC
GO:BP	positive regulation of smooth muscle cell migration	GO:0014911	1	MYC
GO:BP	protein transport	GO:0015031	1	CFTR,CPSF3,FIP1L1,FOXP3,RBM8A,TOMM22
GO:BP	gas transport	GO:0015669	1	MYC
GO:BP	oxygen transport	GO:0015671	1	MYC
GO:BP	monovalent inorganic cation transport	GO:0015672	1	COX4I1
GO:BP	inorganic anion transport	GO:0015698	1	CFTR
GO:BP	bicarbonate transport	GO:0015701	1	CFTR
GO:BP	striated muscle tissue development	GO:0014706	1	FOXL2,GLI1
GO:BP	organic anion transport	GO:0015711	1	CFTR,MYC
GO:BP	response to purine-containing compound	GO:0014074	1	CFTR
GO:BP	neural crest cell differentiation	GO:0014033	1	PEF1
GO:BP	regulation of glucose transmembrane transport	GO:0010827	1	MYC
[truncated: 132 more rows]

## Sheet: GO-Cellular Component
Source	Name	Id	Adjusted_p_value	Intersections
GO:CC	intracellular part	GO:0044424	5.56346e-25	AATK,AURKAIP1,CDK9,CFTR,COX14,COX4I1,CPSF3,CTDSP2,CUL3,ELAVL1,FIP1L1,FOXA3,FOXG1,FOXL2,FOXP3,FOXS1,GLI1,HDAC10,IRF7,L3MBTL1,L3MBTL3,MGST3,MYC,P4HA1,P4HB,PARD6B,PEF1,PPEF1,PSMD5,RBM8A,RIPK4,RNF123,RNF41,SLAIN2,TCTN1,TCTN3,TGOLN2,TNIP2,TOMM22,TSC22D4,UBA5,UBE2M,UBL4A,WDR77,WWOX,ZNF526
GO:CC	intracellular	GO:0005622	6.41224e-25	AATK,AURKAIP1,CDK9,CFTR,COX14,COX4I1,CPSF3,CTDSP2,CUL3,ELAVL1,FIP1L1,FOXA3,FOXG1,FOXL2,FOXP3,FOXS1,GLI1,HDAC10,IRF7,L3MBTL1,L3MBTL3,MGST3,MYC,P4HA1,P4HB,PARD6B,PEF1,PPEF1,PSMD5,RBM8A,RIPK4,RNF123,RNF41,SLAIN2,TCTN1,TCTN3,TGOLN2,TNIP2,TOMM22,TSC22D4,UBA5,UBE2M,UBL4A,WDR77,WWOX,ZNF526
GO:CC	cell part	GO:0044464	5.49418e-24	AATK,AURKAIP1,CDK9,CFTR,COLQ,COX14,COX4I1,CPSF3,CTDSP2,CUL3,ELAVL1,FIP1L1,FOXA3,FOXG1,FOXL2,FOXP3,FOXS1,GLI1,HDAC10,IRF7,L3MBTL1,L3MBTL3,MGST3,MYC,P4HA1,P4HB,PARD6B,PEF1,PPEF1,PSMD5,RBM8A,RIPK4,RNF123,RNF41,SLAIN2,TCTN1,TCTN3,TGOLN2,TNIP2,TOMM22,TSC22D4,UBA5,UBE2M,UBL4A,WDR77,WWOX,ZNF526
GO:CC	cell	GO:0005623	6.63742e-24	AATK,AURKAIP1,CDK9,CFTR,COLQ,COX14,COX4I1,CPSF3,CTDSP2,CUL3,ELAVL1,FIP1L1,FOXA3,FOXG1,FOXL2,FOXP3,FOXS1,GLI1,HDAC10,IRF7,L3MBTL1,L3MBTL3,MGST3,MYC,P4HA1,P4HB,PARD6B,PEF1,PPEF1,PSMD5,RBM8A,RIPK4,RNF123,RNF41,SLAIN2,TCTN1,TCTN3,TGOLN2,TNIP2,TOMM22,TSC22D4,UBA5,UBE2M,UBL4A,WDR77,WWOX,ZNF526
GO:CC	intracellular organelle	GO:0043229	6.85619e-24	AURKAIP1,CDK9,CFTR,COX14,COX4I1,CPSF3,CTDSP2,CUL3,ELAVL1,FIP1L1,FOXA3,FOXG1,FOXL2,FOXP3,FOXS1,GLI1,HDAC10,IRF7,L3MBTL1,L3MBTL3,MGST3,MYC,P4HA1,P4HB,PARD6B,PEF1,PPEF1,PSMD5,RBM8A,RNF123,RNF41,SLAIN2,TCTN1,TCTN3,TGOLN2,TNIP2,TOMM22,TSC22D4,UBA5,UBE2M,UBL4A,WDR77,WWOX,ZNF526
GO:CC	intracellular membrane-bounded organelle	GO:0043231	1.94558e-23	AURKAIP1,CDK9,CFTR,COX14,COX4I1,CPSF3,CTDSP2,CUL3,ELAVL1,FIP1L1,FOXA3,FOXG1,FOXL2,FOXP3,FOXS1,GLI1,HDAC10,IRF7,L3MBTL1,L3MBTL3,MGST3,MYC,P4HA1,P4HB,PARD6B,PEF1,PPEF1,PSMD5,RBM8A,RNF123,RNF41,TCTN3,TGOLN2,TNIP2,TOMM22,TSC22D4,UBA5,UBE2M,UBL4A,WDR77,WWOX,ZNF526
GO:CC	organelle	GO:0043226	1.10242e-22	AURKAIP1,CDK9,CFTR,COX14,COX4I1,CPSF3,CTDSP2,CUL3,ELAVL1,FIP1L1,FOXA3,FOXG1,FOXL2,FOXP3,FOXS1,GLI1,HDAC10,IRF7,L3MBTL1,L3MBTL3,MGST3,MYC,P4HA1,P4HB,PARD6B,PEF1,PPEF1,PSMD5,RBM8A,RNF123,RNF41,SLAIN2,TCTN1,TCTN3,TGOLN2,TNIP2,TOMM22,TSC22D4,UBA5,UBE2M,UBL4A,WDR77,WWOX,ZNF526
GO:CC	cellular_component	GO:0005575	8.29919e-22	AATK,AURKAIP1,CDK9,CFTR,COLQ,COX14,COX4I1,CPSF3,CTDSP2,CUL3,ELAVL1,FIP1L1,FOXA3,FOXG1,FOXL2,FOXP3,FOXS1,GLI1,HDAC10,IRF7,L3MBTL1,L3MBTL3,MGST3,MYC,P4HA1,P4HB,PARD6B,PEF1,PPEF1,PSMD5,RBM8A,RIPK4,RNF123,RNF41,SLAIN2,TCTN1,TCTN3,TGOLN2,TNIP2,TOMM22,TSC22D4,UBA5,UBE2M,UBL4A,WDR77,WWOX,ZNF526
GO:CC	nucleus	GO:0005634	2.33862e-21	AURKAIP1,CDK9,CFTR,COX4I1,CPSF3,CTDSP2,CUL3,ELAVL1,FIP1L1,FOXA3,FOXG1,FOXL2,FOXP3,FOXS1,GLI1,HDAC10,IRF7,L3MBTL1,L3MBTL3,MGST3,MYC,PARD6B,PPEF1,PSMD5,RBM8A,RNF123,TCTN3,TGOLN2,TNIP2,TSC22D4,UBA5,UBE2M,UBL4A,WDR77,WWOX,ZNF526
GO:CC	membrane-bounded organelle	GO:0043227	3.61625e-21	AURKAIP1,CDK9,CFTR,COX14,COX4I1,CPSF3,CTDSP2,CUL3,ELAVL1,FIP1L1,FOXA3,FOXG1,FOXL2,FOXP3,FOXS1,GLI1,HDAC10,IRF7,L3MBTL1,L3MBTL3,MGST3,MYC,P4HA1,P4HB,PARD6B,PEF1,PPEF1,PSMD5,RBM8A,RNF123,RNF41,TCTN3,TGOLN2,TNIP2,TOMM22,TSC22D4,UBA5,UBE2M,UBL4A,WDR77,WWOX,ZNF526
GO:CC	organelle part	GO:0044422	5.22949e-20	AURKAIP1,CDK9,CFTR,COX14,COX4I1,CPSF3,CTDSP2,CUL3,ELAVL1,FIP1L1,FOXA3,FOXG1,FOXL2,FOXP3,GLI1,HDAC10,IRF7,L3MBTL1,L3MBTL3,MGST3,MYC,P4HA1,P4HB,PEF1,PSMD5,RBM8A,RNF123,RNF41,SLAIN2,TCTN1,TCTN3,TGOLN2,TNIP2,TOMM22,UBE2M,UBL4A,WDR77,WWOX
GO:CC	intracellular organelle part	GO:0044446	6.03346e-18	AURKAIP1,CDK9,CFTR,COX14,COX4I1,CPSF3,CTDSP2,CUL3,ELAVL1,FIP1L1,FOXA3,FOXG1,FOXL2,FOXP3,GLI1,HDAC10,IRF7,L3MBTL1,L3MBTL3,MGST3,MYC,P4HA1,P4HB,PEF1,PSMD5,RBM8A,RNF123,RNF41,SLAIN2,TGOLN2,TNIP2,TOMM22,UBE2M,UBL4A,WDR77,WWOX
GO:CC	nuclear part	GO:0044428	2.69418e-16	AURKAIP1,CDK9,CPSF3,CTDSP2,CUL3,ELAVL1,FIP1L1,FOXA3,FOXG1,FOXL2,FOXP3,GLI1,HDAC10,IRF7,L3MBTL1,L3MBTL3,MGST3,MYC,PSMD5,RBM8A,RNF123,TGOLN2,TNIP2,UBE2M,UBL4A,WDR77,WWOX
GO:CC	nucleoplasm	GO:0005654	4.66591e-14	AURKAIP1,CDK9,CPSF3,CTDSP2,CUL3,ELAVL1,FIP1L1,FOXA3,FOXG1,FOXL2,FOXP3,GLI1,HDAC10,IRF7,L3MBTL1,MYC,PSMD5,RBM8A,TGOLN2,TNIP2,UBE2M,UBL4A,WDR77
GO:CC	nuclear lumen	GO:0031981	1.12976e-13	AURKAIP1,CDK9,CPSF3,CTDSP2,CUL3,ELAVL1,FIP1L1,FOXA3,FOXG1,FOXL2,FOXP3,GLI1,HDAC10,IRF7,L3MBTL1,L3MBTL3,MYC,PSMD5,RBM8A,TGOLN2,TNIP2,UBE2M,UBL4A,WDR77
GO:CC	cytoplasm	GO:0005737	1.14799e-13	AATK,AURKAIP1,CDK9,CFTR,COX14,COX4I1,CUL3,ELAVL1,FOXP3,GLI1,HDAC10,IRF7,MGST3,MYC,P4HA1,P4HB,PARD6B,PEF1,PPEF1,PSMD5,RBM8A,RIPK4,RNF123,RNF41,SLAIN2,TCTN1,TGOLN2,TNIP2,TOMM22,TSC22D4,UBA5,UBE2M,UBL4A,WDR77,WWOX
GO:CC	intracellular organelle lumen	GO:0070013	1.83598e-13	AURKAIP1,CDK9,CPSF3,CTDSP2,CUL3,ELAVL1,FIP1L1,FOXA3,FOXG1,FOXL2,FOXP3,GLI1,HDAC10,IRF7,L3MBTL1,L3MBTL3,MYC,P4HA1,P4HB,PSMD5,RBM8A,TGOLN2,TNIP2,UBE2M,UBL4A,WDR77
GO:CC	membrane-enclosed lumen	GO:0031974	1.83598e-13	AURKAIP1,CDK9,CPSF3,CTDSP2,CUL3,ELAVL1,FIP1L1,FOXA3,FOXG1,FOXL2,FOXP3,GLI1,HDAC10,IRF7,L3MBTL1,L3MBTL3,MYC,P4HA1,P4HB,PSMD5,RBM8A,TGOLN2,TNIP2,UBE2M,UBL4A,WDR77
GO:CC	organelle lumen	GO:0043233	1.83598e-13	AURKAIP1,CDK9,CPSF3,CTDSP2,CUL3,ELAVL1,FIP1L1,FOXA3,FOXG1,FOXL2,FOXP3,GLI1,HDAC10,IRF7,L3MBTL1,L3MBTL3,MYC,P4HA1,P4HB,PSMD5,RBM8A,TGOLN2,TNIP2,UBE2M,UBL4A,WDR77
GO:CC	cytoplasmic part	GO:0044444	7.82484e-12	AATK,AURKAIP1,CDK9,CFTR,COX14,COX4I1,CUL3,ELAVL1,GLI1,IRF7,MGST3,MYC,P4HA1,P4HB,PARD6B,PEF1,PPEF1,PSMD5,RBM8A,RNF123,RNF41,SLAIN2,TCTN1,TGOLN2,TNIP2,TOMM22,UBA5,UBE2M,UBL4A,WDR77,WWOX
GO:CC	protein-containing complex	GO:0032991	3.8602e-10	AURKAIP1,CDK9,CFTR,COLQ,COX4I1,CPSF3,CUL3,ELAVL1,FIP1L1,FOXP3,HDAC10,MYC,P4HA1,P4HB,PARD6B,PEF1,PSMD5,RBM8A,TCTN1,TOMM22,UBL4A,WDR77,WWOX
GO:CC	cytosol	GO:0005829	6.44362e-07	CFTR,CUL3,ELAVL1,GLI1,IRF7,PARD6B,PPEF1,PSMD5,RBM8A,RNF123,RNF41,SLAIN2,TCTN1,TNIP2,UBA5,UBE2M,UBL4A,WDR77,WWOX
GO:CC	membrane	GO:0016020	1.46859e-06	AATK,AURKAIP1,CDK9,CFTR,COLQ,COX14,COX4I1,CUL3,ELAVL1,IRF7,L3MBTL1,MGST3,MYC,P4HA1,P4HB,PARD6B,PEF1,RIPK4,RNF123,TCTN1,TCTN3,TGOLN2,TOMM22,UBL4A,WWOX
GO:CC	procollagen-proline 4-dioxygenase complex	GO:0016222	0.000104481	P4HA1,P4HB
GO:CC	catalytic complex	GO:1902494	0.000206715	CDK9,CUL3,HDAC10,P4HA1,P4HB,PEF1,PSMD5,RBM8A,WDR77
GO:CC	endomembrane system	GO:0012505	0.00104352	CFTR,CUL3,IRF7,MGST3,MYC,P4HA1,P4HB,PEF1,RNF123,RNF41,TGOLN2,UBA5,WDR77,WWOX
GO:CC	organelle membrane	GO:0031090	0.00220615	AURKAIP1,CFTR,COX14,COX4I1,CUL3,IRF7,MGST3,PEF1,RNF123,TCTN3,TGOLN2,TOMM22
GO:CC	envelope	GO:0031975	0.00722289	AURKAIP1,COX14,COX4I1,MGST3,MYC,RNF123,TOMM22
GO:CC	organelle envelope	GO:0031967	0.00722289	AURKAIP1,COX14,COX4I1,MGST3,MYC,RNF123,TOMM22
GO:CC	mRNA cleavage and polyadenylation specificity factor complex	GO:0005847	0.0141012	CPSF3,FIP1L1
GO:CC	mRNA cleavage factor complex	GO:0005849	0.0196701	CPSF3,FIP1L1
GO:CC	endoplasmic reticulum	GO:0005783	0.020854	CFTR,MGST3,MYC,P4HA1,P4HB,PEF1,RNF41,TGOLN2
GO:CC	coated vesicle membrane	GO:0030662	0.0616277	CFTR,PEF1,TGOLN2
GO:CC	Golgi-associated vesicle	GO:0005798	0.0658808	CFTR,PEF1,TGOLN2
GO:CC	intracellular non-membrane-bounded organelle	GO:0043232	0.0720139	AURKAIP1,CDK9,CUL3,ELAVL1,FOXA3,GLI1,L3MBTL1,L3MBTL3,MYC,SLAIN2,TCTN1
GO:CC	Cul3-RING ubiquitin ligase complex	GO:0031463	0.0721149	CUL3,PEF1
GO:CC	non-membrane-bounded organelle	GO:0043228	0.0733179	AURKAIP1,CDK9,CUL3,ELAVL1,FOXA3,GLI1,L3MBTL1,L3MBTL3,MYC,SLAIN2,TCTN1
GO:CC	endoplasmic reticulum part	GO:0044432	0.11523	CFTR,MGST3,P4HA1,P4HB,RNF41,TGOLN2
GO:CC	nucleoplasmic reticulum	GO:0044195	0.133609	MYC
GO:CC	bounding membrane of organelle	GO:0098588	0.195908	CFTR,CUL3,IRF7,PEF1,TCTN3,TGOLN2,TOMM22
GO:CC	cilium	GO:0005929	0.242772	CUL3,GLI1,TCTN1,TCTN3
GO:CC	Golgi apparatus	GO:0005794	0.245789	CUL3,PEF1,TGOLN2,UBA5,WDR77,WWOX
GO:CC	coated vesicle	GO:0030135	0.260622	CFTR,PEF1,TGOLN2
GO:CC	mitochondrion	GO:0005739	0.27498	AURKAIP1,COX14,COX4I1,P4HA1,TOMM22,WWOX
GO:CC	endoplasmic reticulum lumen	GO:0005788	0.319062	P4HA1,P4HB,TGOLN2
GO:CC	nucleoplasm part	GO:0044451	0.320469	CDK9,CPSF3,FIP1L1,HDAC10,RBM8A
GO:CC	BAT3 complex	GO:0071818	0.400513	UBL4A
GO:CC	mitochondrial membrane	GO:0031966	0.409726	AURKAIP1,COX14,COX4I1,TOMM22
GO:CC	collagen trimer	GO:0005581	0.463505	COLQ,P4HA1
GO:CC	mitochondrial envelope	GO:0005740	0.503932	AURKAIP1,COX14,COX4I1,TOMM22
GO:CC	Golgi-associated vesicle membrane	GO:0030660	0.561691	CFTR,PEF1
GO:CC	clathrin-coated vesicle membrane	GO:0030665	0.592879	CFTR,TGOLN2
GO:CC	transferase complex	GO:1990234	0.614767	CDK9,CUL3,PEF1,WDR77
GO:CC	ER membrane insertion complex	GO:0072379	0.666999	UBL4A
GO:CC	oxidoreductase complex	GO:1990204	0.668726	P4HA1,P4HB
GO:CC	polar microtubule	GO:0005827	0.800087	CUL3
GO:CC	ribonucleoprotein complex	GO:1990904	0.832273	AURKAIP1,CDK9,ELAVL1,RBM8A
GO:CC	ciliary part	GO:0044441	0.956987	GLI1,TCTN1,TCTN3
GO:CC	peptidase complex	GO:1905368	1	PSMD5
GO:CC	endopeptidase complex	GO:1905369	1	PSMD5
GO:CC	transporter complex	GO:1990351	1	CFTR
GO:CC	microtubule end	GO:1990752	1	SLAIN2
GO:CC	extracellular vesicle	GO:1903561	1	CUL3,P4HB,PARD6B,PEF1
GO:CC	protein kinase complex	GO:1902911	1	CDK9
GO:CC	transmembrane transporter complex	GO:1902495	1	CFTR
GO:CC	cell projection part	GO:0044463	1	GLI1,RBM8A,TCTN1,TCTN3
GO:CC	nuclear transcription factor complex	GO:0044798	1	WWOX
GO:CC	intercellular bridge	GO:0045171	1	FOXL2
GO:CC	apical part of cell	GO:0045177	1	CFTR,PARD6B
GO:CC	synapse	GO:0045202	1	COLQ,ELAVL1
GO:CC	respiratory chain complex IV	GO:0045277	1	COX4I1
GO:CC	perinuclear region of cytoplasm	GO:0048471	1	AATK,RNF41
GO:CC	coated membrane	GO:0048475	1	PEF1
GO:CC	pigment granule	GO:0048770	1	P4HB
GO:CC	recycling endosome	GO:0055037	1	CFTR
GO:CC	recycling endosome membrane	GO:0055038	1	CFTR
GO:CC	ciliary membrane	GO:0060170	1	TCTN3
GO:CC	transferase complex, transferring phosphorus-containing groups	GO:0061695	1	CDK9
GO:CC	collagen-containing extracellular matrix	GO:0062023	1	COLQ
GO:CC	extracellular exosome	GO:0070062	1	CUL3,P4HB,PARD6B,PEF1
GO:CC	plasma membrane part	GO:0044459	1	CFTR,P4HB,PARD6B,TCTN3
GO:CC	cytochrome complex	GO:0070069	1	COX4I1
GO:CC	synapse part	GO:0044456	1	COLQ,ELAVL1
GO:CC	nuclear chromosome part	GO:0044454	1	CDK9,MYC
GO:CC	neuronal cell body	GO:0043025	1	RBM8A
GO:CC	synaptic cleft	GO:0043083	1	COLQ
GO:CC	extracellular organelle	GO:0043230	1	CUL3,P4HB,PARD6B,PEF1
GO:CC	apical junction complex	GO:0043296	1	PARD6B
GO:CC	cell body	GO:0044297	1	RBM8A
GO:CC	extracellular region part	GO:0044421	1	COLQ,CUL3,FOXL2,P4HB,PARD6B,PEF1,TCTN1
GO:CC	membrane part	GO:0044425	1	AATK,CFTR,COX14,COX4I1,MGST3,MYC,P4HB,PARD6B,PEF1,TCTN3,TGOLN2,TOMM22
GO:CC	chromosomal part	GO:0044427	1	CDK9,L3MBTL1,MYC
GO:CC	mitochondrial part	GO:0044429	1	AURKAIP1,COX14,COX4I1,TOMM22
GO:CC	cytoskeletal part	GO:0044430	1	CUL3,GLI1,SLAIN2
GO:CC	Golgi apparatus part	GO:0044431	1	CUL3,PEF1,TGOLN2
GO:CC	cytoplasmic vesicle part	GO:0044433	1	CFTR,IRF7,PEF1,TGOLN2
GO:CC	vacuolar part	GO:0044437	1	CFTR
GO:CC	endosomal part	GO:0044440	1	CFTR,IRF7
GO:CC	cytosolic part	GO:0044445	1	UBL4A
GO:CC	mitochondrial membrane part	GO:0044455	1	COX4I1,TOMM22
GO:CC	tight junction	GO:0070160	1	PARD6B
GO:CC	anchoring junction	GO:0070161	1	P4HB
GO:CC	respirasome	GO:0070469	1	COX4I1
GO:CC	outer mitochondrial membrane protein complex	GO:0098799	1	TOMM22
GO:CC	inner mitochondrial membrane protein complex	GO:0098800	1	COX4I1
GO:CC	respiratory chain complex	GO:0098803	1	COX4I1
GO:CC	whole membrane	GO:0098805	1	CFTR,IRF7,PEF1,TGOLN2,TOMM22
GO:CC	endoplasmic reticulum subcompartment	GO:0098827	1	RNF41
GO:CC	lytic vacuole membrane	GO:0098852	1	CFTR
GO:CC	actin-based cell projection	GO:0098858	1	WWOX
GO:CC	glutamatergic synapse	GO:0098978	1	ELAVL1
GO:CC	supramolecular complex	GO:0099080	1	CUL3,SLAIN2
GO:CC	supramolecular polymer	GO:0099081	1	CUL3,SLAIN2
GO:CC	supramolecular fiber	GO:0099512	1	CUL3,SLAIN2
GO:CC	polymeric cytoskeletal fiber	GO:0099513	1	CUL3,SLAIN2
GO:CC	cytoplasmic region	GO:0099568	1	GLI1,PARD6B
GO:CC	plasma membrane bounded cell projection	GO:0120025	1	CUL3,GLI1,RBM8A,TCTN1,TCTN3,WWOX
GO:CC	plasma membrane bounded cell projection part	GO:0120038	1	GLI1,RBM8A,TCTN1,TCTN3
GO:CC	mitochondrial protein complex	GO:0098798	1	COX4I1,TOMM22
GO:CC	membrane protein complex	GO:0098796	1	CFTR,COX4I1,PEF1,TOMM22
GO:CC	postsynapse	GO:0098794	1	ELAVL1
GO:CC	Golgi subcompartment	GO:0098791	1	TGOLN2
GO:CC	U2-type catalytic step 1 spliceosome	GO:0071006	1	RBM8A
GO:CC	catalytic step 1 spliceosome	GO:0071012	1	RBM8A
GO:CC	catalytic step 2 spliceosome	GO:0071013	1	RBM8A
GO:CC	endoplasmic reticulum tubular network	GO:0071782	1	RNF41
GO:CC	cell periphery	GO:0071944	1	CFTR,COLQ,L3MBTL1,P4HB,PARD6B,TCTN3,TGOLN2,WWOX
GO:CC	RNA polymerase II transcription factor complex	GO:0090575	1	WWOX
GO:CC	ciliary plasm	GO:0097014	1	GLI1
GO:CC	serine/threonine protein kinase complex	GO:1902554	1	CDK9
GO:CC	sperm part	GO:0097223	1	CUL3
GO:CC	neuron part	GO:0097458	1	RBM8A
GO:CC	ciliary tip	GO:0097542	1	GLI1
GO:CC	ciliary base	GO:0097546	1	GLI1
GO:CC	intracellular vesicle	GO:0097708	1	CFTR,IRF7,P4HB,PEF1,TGOLN2
GO:CC	9+2 motile cilium	GO:0097729	1	CUL3
GO:CC	side of membrane	GO:0098552	1	P4HB
GO:CC	plasma membrane region	GO:0098590	1	CFTR,PARD6B,TCTN3
GO:CC	dendritic tree	GO:0097447	1	RBM8A
GO:CC	neuron projection	GO:0043005	1	RBM8A
GO:CC	cell projection	GO:0042995	1	CUL3,GLI1,RBM8A,TCTN1,TCTN3,WWOX
GO:CC	nuclear outer membrane-endoplasmic reticulum membrane network	GO:0042175	1	CFTR,MGST3
GO:CC	vesicle membrane	GO:0012506	1	CFTR,PEF1,TGOLN2
GO:CC	ER to Golgi transport vesicle membrane	GO:0012507	1	PEF1
GO:CC	actin cytoskeleton	GO:0015629	1	FOXA3
GO:CC	microtubule cytoskeleton	GO:0015630	1	CUL3,SLAIN2
GO:CC	integral component of membrane	GO:0016021	1	AATK,CFTR,COX14,COX4I1,MGST3,MYC,TCTN3,TGOLN2,TOMM22
GO:CC	apical plasma membrane	GO:0016324	1	CFTR,PARD6B
GO:CC	nuclear body	GO:0016604	1	CDK9,RBM8A
GO:CC	PML body	GO:0016605	1	CDK9
GO:CC	nuclear speck	GO:0016607	1	RBM8A
GO:CC	SCF ubiquitin ligase complex	GO:0019005	1	CUL3
GO:CC	organelle inner membrane	GO:0019866	1	AURKAIP1,COX4I1
GO:CC	outer membrane	GO:0019867	1	TOMM22
GO:CC	nuclear cyclin-dependent protein kinase holoenzyme complex	GO:0019908	1	CDK9
GO:CC	proteasome accessory complex	GO:0022624	1	PSMD5
GO:CC	cell junction	GO:0030054	1	COLQ,P4HB,PARD6B
GO:CC	cytoplasmic stress granule	GO:0010494	1	ELAVL1
GO:CC	cell-substrate junction	GO:0030055	1	P4HB
GO:CC	endosome membrane	GO:0010008	1	CFTR,IRF7
GO:CC	external side of plasma membrane	GO:0009897	1	P4HB
GO:CC	microtubule	GO:0005874	1	CUL3,SLAIN2
GO:CC	spindle microtubule	GO:0005876	1	CUL3
GO:CC	plasma membrane	GO:0005886	1	CFTR,COLQ,L3MBTL1,P4HB,PARD6B,TCTN3,TGOLN2,WWOX
GO:CC	integral component of plasma membrane	GO:0005887	1	CFTR
GO:CC	microvillus	GO:0005902	1	WWOX
GO:CC	cell-cell junction	GO:0005911	1	PARD6B
GO:CC	adherens junction	GO:0005912	1	P4HB
GO:CC	bicellular tight junction	GO:0005923	1	PARD6B
GO:CC	cell-substrate adherens junction	GO:0005924	1	P4HB
GO:CC	focal adhesion	GO:0005925	1	P4HB
GO:CC	axoneme	GO:0005930	1	GLI1
GO:CC	cell cortex	GO:0005938	1	PARD6B
GO:CC	transcription elongation factor complex	GO:0008023	1	CDK9
GO:CC	cyclin/CDK positive transcription elongation factor complex	GO:0008024	1	CDK9
GO:CC	proteasome regulatory particle, base subcomplex	GO:0008540	1	PSMD5
GO:CC	cell surface	GO:0009986	1	CFTR,P4HB
GO:CC	membrane coat	GO:0030117	1	PEF1
GO:CC	vesicle coat	GO:0030120	1	PEF1
GO:CC	COPII vesicle coat	GO:0030127	1	PEF1
GO:CC	carboxy-terminal domain protein kinase complex	GO:0032806	1	CDK9
GO:CC	plasma membrane bounded cell projection cytoplasm	GO:0032838	1	GLI1
GO:CC	endoplasmic reticulum chaperone complex	GO:0034663	1	P4HB
GO:CC	ion channel complex	GO:0034702	1	CFTR
GO:CC	chloride channel complex	GO:0034707	1	CFTR
GO:CC	methyltransferase complex	GO:0034708	1	WDR77
GO:CC	methylosome	GO:0034709	1	WDR77
GO:CC	exon-exon junction complex	GO:0035145	1	RBM8A
GO:CC	microtubule plus-end	GO:0035371	1	SLAIN2
GO:CC	ribonucleoprotein granule	GO:0035770	1	CDK9,ELAVL1
GO:CC	ciliary transition zone	GO:0035869	1	TCTN1
GO:CC	MKS complex	GO:0036038	1	TCTN1
GO:CC	sperm flagellum	GO:0036126	1	CUL3
GO:CC	cytoplasmic ribonucleoprotein granule	GO:0036464	1	CDK9,ELAVL1
GO:CC	somatodendritic compartment	GO:0036477	1	RBM8A
GO:CC	organelle subcompartment	GO:0031984	1	RNF41,TGOLN2
GO:CC	vesicle	GO:0031982	1	CFTR,CUL3,IRF7,P4HB,PARD6B,PEF1,TGOLN2
GO:CC	organelle outer membrane	GO:0031968	1	TOMM22
GO:CC	nuclear membrane	GO:0031965	1	RNF123
GO:CC	transport vesicle	GO:0030133	1	PEF1,TGOLN2
GO:CC	COPII-coated ER to Golgi transport vesicle	GO:0030134	1	PEF1
GO:CC	clathrin-coated vesicle	GO:0030136	1	CFTR,TGOLN2
GO:CC	trans-Golgi network transport vesicle	GO:0030140	1	TGOLN2
GO:CC	dendrite	GO:0030425	1	RBM8A
GO:CC	transport vesicle membrane	GO:0030658	1	PEF1
GO:CC	cytoplasmic vesicle membrane	GO:0030659	1	CFTR,PEF1,TGOLN2
GO:CC	cytoskeleton	GO:0005856	1	CUL3,FOXA3,GLI1,SLAIN2,TCTN1
GO:CC	extracellular matrix	GO:0031012	1	COLQ
GO:CC	intrinsic component of plasma membrane	GO:0031226	1	CFTR
GO:CC	cell projection membrane	GO:0031253	1	TCTN3
GO:CC	cytoplasmic vesicle	GO:0031410	1	CFTR,IRF7,P4HB,PEF1,TGOLN2
GO:CC	cullin-RING ubiquitin ligase complex	GO:0031461	1	CUL3,PEF1
GO:CC	motile cilium	GO:0031514	1	CUL3
GO:CC	neuromuscular junction	GO:0031594	1	COLQ
GO:CC	early endosome membrane	GO:0031901	1	CFTR
GO:CC	intrinsic component of membrane	GO:0031224	1	AATK,CFTR,COX14,COX4I1,MGST3,MYC,TCTN3,TGOLN2,TOMM22
GO:CC	ribosome	GO:0005840	1	AURKAIP1
GO:CC	proteasome regulatory particle	GO:0005838	1	PSMD5
GO:CC	spindle	GO:0005819	1	CUL3
GO:CC	melanosome	GO:0042470	1	P4HB
GO:CC	Golgi membrane	GO:0000139	1	CUL3,PEF1
GO:CC	mitochondrial inner membrane	GO:0005743	1	AURKAIP1,COX4I1
GO:CC	mitochondrial respirasome	GO:0005746	1	COX4I1
GO:CC	mitochondrial respiratory chain complex IV	GO:0005751	1	COX4I1
GO:CC	lysosome	GO:0005764	1	CFTR
GO:CC	lysosomal membrane	GO:0005765	1	CFTR
GO:CC	endosome	GO:0005768	1	CFTR,IRF7,TGOLN2
GO:CC	early endosome	GO:0005769	1	CFTR
GO:CC	vacuole	GO:0005773	1	CFTR
GO:CC	vacuolar membrane	GO:0005774	1	CFTR
GO:CC	endoplasmic reticulum membrane	GO:0005789	1	CFTR,MGST3
GO:CC	rough endoplasmic reticulum	GO:0005791	1	MYC
GO:CC	endoplasmic reticulum-Golgi intermediate compartment	GO:0005793	1	P4HB
GO:CC	trans-Golgi network	GO:0005802	1	TGOLN2
GO:CC	centrosome	GO:0005813	1	SLAIN2
GO:CC	microtubule organizing center	GO:0005815	1	SLAIN2
GO:CC	mitochondrial outer membrane translocase complex	GO:0005742	1	TOMM22
GO:CC	mitochondrial outer membrane	GO:0005741	1	TOMM22
GO:CC	nucleolus	GO:0005730	1	L3MBTL3,MYC
GO:CC	chromosome	GO:0005694	1	CDK9,L3MBTL1,MYC
GO:CC	ubiquitin ligase complex	GO:0000151	1	CUL3,PEF1
GO:CC	nuclear chromosome	GO:0000228	1	CDK9,MYC
GO:CC	cyclin-dependent protein kinase holoenzyme complex	GO:0000307	1	CDK9
GO:CC	lytic vacuole	GO:0000323	1	CFTR
GO:CC	proteasome complex	GO:0000502	1	PSMD5
GO:CC	chromatin	GO:0000785	1	CDK9,L3MBTL1,MYC
GO:CC	nuclear chromatin	GO:0000790	1	CDK9,MYC
GO:CC	histone deacetylase complex	GO:0000118	1	HDAC10
GO:CC	condensed chromosome	GO:0000793	1	L3MBTL1
GO:CC	extracellular region	GO:0005576	1	COLQ,CUL3,FOXL2,P4HB,PARD6B,PEF1,TCTN1
GO:CC	basement membrane	GO:0005604	1	COLQ
GO:CC	extracellular space	GO:0005615	1	COLQ,CUL3,P4HB,PARD6B,PEF1,TCTN1
GO:CC	nuclear envelope	GO:0005635	1	MGST3,MYC,RNF123
GO:CC	transcription factor complex	GO:0005667	1	WWOX
GO:CC	spliceosomal complex	GO:0005681	1	RBM8A
GO:CC	U2-type spliceosomal complex	GO:0005684	1	RBM8A
GO:CC	spindle pole	GO:0000922	1	CUL3

## Sheet: GO-Molecular Function
Source	Name	Id	Adjusted_p_value	Intersections
GO:MF	binding	GO:0005488	1.31259e-19	AATK,AURKAIP1,CDK9,CFTR,COLQ,COX4I1,CPSF3,CTDSP2,CUL3,ELAVL1,FIP1L1,FOXA3,FOXG1,FOXL2,FOXP3,FOXS1,GLI1,HDAC10,IRF7,L3MBTL1,L3MBTL3,MGST3,MYC,P4HA1,P4HB,PARD6B,PEF1,PPEF1,PSMD5,RBM8A,RIPK4,RNF123,RNF41,SLAIN2,TGOLN2,TNIP2,TOMM22,TSC22D4,UBA5,UBE2M,UBL4A,WDR77,WWOX,ZNF526
GO:MF	protein binding	GO:0005515	2.29645e-19	AURKAIP1,CDK9,CFTR,COLQ,COX4I1,CPSF3,CTDSP2,CUL3,ELAVL1,FIP1L1,FOXA3,FOXG1,FOXL2,FOXP3,GLI1,HDAC10,IRF7,L3MBTL1,L3MBTL3,MGST3,MYC,P4HA1,P4HB,PARD6B,PEF1,PPEF1,PSMD5,RBM8A,RIPK4,RNF123,RNF41,SLAIN2,TGOLN2,TNIP2,TOMM22,TSC22D4,UBA5,UBE2M,UBL4A,WDR77,WWOX
GO:MF	molecular_function	GO:0003674	3.91392e-17	AATK,AURKAIP1,CDK9,CFTR,COLQ,COX4I1,CPSF3,CTDSP2,CUL3,ELAVL1,FIP1L1,FOXA3,FOXG1,FOXL2,FOXP3,FOXS1,GLI1,HDAC10,IRF7,L3MBTL1,L3MBTL3,MGST3,MYC,P4HA1,P4HB,PARD6B,PEF1,PPEF1,PSMD5,RBM8A,RIPK4,RNF123,RNF41,SLAIN2,TGOLN2,TNIP2,TOMM22,TSC22D4,UBA5,UBE2M,UBL4A,WDR77,WWOX,ZNF526
GO:MF	heterocyclic compound binding	GO:1901363	1.0009e-07	AATK,CDK9,CFTR,CPSF3,ELAVL1,FIP1L1,FOXA3,FOXG1,FOXL2,FOXP3,FOXS1,GLI1,IRF7,MYC,P4HB,PEF1,RBM8A,RIPK4,UBA5,UBE2M,WDR77,ZNF526
GO:MF	transcription regulator activity	GO:0140110	1.07579e-07	FOXA3,FOXG1,FOXL2,FOXP3,FOXS1,GLI1,IRF7,L3MBTL1,L3MBTL3,MYC,TSC22D4,WDR77,WWOX,ZNF526
GO:MF	organic cyclic compound binding	GO:0097159	1.30402e-07	AATK,CDK9,CFTR,CPSF3,ELAVL1,FIP1L1,FOXA3,FOXG1,FOXL2,FOXP3,FOXS1,GLI1,IRF7,MYC,P4HB,PEF1,RBM8A,RIPK4,UBA5,UBE2M,WDR77,ZNF526
GO:MF	ion binding	GO:0043167	6.98586e-07	AATK,CDK9,CFTR,COLQ,CPSF3,CTDSP2,FOXP3,GLI1,HDAC10,L3MBTL1,L3MBTL3,P4HA1,PEF1,PPEF1,RIPK4,RNF123,RNF41,TNIP2,UBA5,UBE2M,ZNF526
GO:MF	catalytic activity	GO:0003824	1.4461e-06	AATK,AURKAIP1,CDK9,CFTR,COX4I1,CPSF3,CTDSP2,CUL3,HDAC10,MGST3,P4HA1,P4HB,PPEF1,RIPK4,RNF123,RNF41,UBA5,UBE2M,UBL4A,WWOX
GO:MF	catalytic activity, acting on a protein	GO:0140096	3.54083e-06	AATK,CDK9,CTDSP2,CUL3,HDAC10,P4HA1,P4HB,PPEF1,RIPK4,RNF123,RNF41,UBE2M,UBL4A
GO:MF	nucleic acid binding	GO:0003676	4.50276e-06	CDK9,CPSF3,ELAVL1,FIP1L1,FOXA3,FOXG1,FOXL2,FOXP3,FOXS1,GLI1,IRF7,MYC,P4HB,PEF1,RBM8A,WDR77,ZNF526
GO:MF	sequence-specific DNA binding	GO:0043565	4.63624e-06	CDK9,FOXA3,FOXG1,FOXL2,FOXP3,FOXS1,GLI1,IRF7,MYC,WDR77
GO:MF	enzyme binding	GO:0019899	2.82245e-05	CDK9,CFTR,CUL3,ELAVL1,FOXL2,FOXP3,HDAC10,P4HB,PARD6B,RNF41,TNIP2,WWOX
GO:MF	RNA polymerase II proximal promoter sequence-specific DNA binding	GO:0000978	5.307e-05	CDK9,FOXL2,FOXP3,FOXS1,GLI1,IRF7,MYC
GO:MF	proximal promoter sequence-specific DNA binding	GO:0000987	6.24543e-05	CDK9,FOXL2,FOXP3,FOXS1,GLI1,IRF7,MYC
GO:MF	DNA-binding transcription factor activity, RNA polymerase II-specific	GO:0000981	0.000106641	FOXA3,FOXG1,FOXL2,FOXP3,FOXS1,GLI1,IRF7,MYC,TSC22D4,ZNF526
GO:MF	metal ion binding	GO:0046872	0.000128209	CPSF3,CTDSP2,FOXP3,GLI1,HDAC10,L3MBTL1,L3MBTL3,P4HA1,PEF1,PPEF1,RNF123,RNF41,TNIP2,UBA5,ZNF526
GO:MF	cation binding	GO:0043169	0.000168459	CPSF3,CTDSP2,FOXP3,GLI1,HDAC10,L3MBTL1,L3MBTL3,P4HA1,PEF1,PPEF1,RNF123,RNF41,TNIP2,UBA5,ZNF526
GO:MF	DNA-binding transcription factor activity	GO:0003700	0.000186256	FOXA3,FOXG1,FOXL2,FOXP3,FOXS1,GLI1,IRF7,MYC,TSC22D4,ZNF526
GO:MF	transcription regulatory region DNA binding	GO:0044212	0.000193563	CDK9,FOXA3,FOXL2,FOXP3,FOXS1,GLI1,IRF7,MYC
GO:MF	regulatory region nucleic acid binding	GO:0001067	0.000196644	CDK9,FOXA3,FOXL2,FOXP3,FOXS1,GLI1,IRF7,MYC
GO:MF	RNA polymerase II regulatory region sequence-specific DNA binding	GO:0000977	0.000675005	CDK9,FOXL2,FOXP3,FOXS1,GLI1,IRF7,MYC
GO:MF	RNA polymerase II regulatory region DNA binding	GO:0001012	0.000715914	CDK9,FOXL2,FOXP3,FOXS1,GLI1,IRF7,MYC
GO:MF	DNA binding	GO:0003677	0.000945174	CDK9,FOXA3,FOXG1,FOXL2,FOXP3,FOXS1,GLI1,IRF7,MYC,WDR77,ZNF526
GO:MF	transcription regulatory region sequence-specific DNA binding	GO:0000976	0.00103969	CDK9,FOXL2,FOXP3,FOXS1,GLI1,IRF7,MYC
GO:MF	sequence-specific double-stranded DNA binding	GO:1990837	0.0014449	CDK9,FOXL2,FOXP3,FOXS1,GLI1,IRF7,MYC
GO:MF	procollagen-proline 4-dioxygenase activity	GO:0004656	0.00155185	P4HA1,P4HB
GO:MF	double-stranded DNA binding	GO:0003690	0.00276399	CDK9,FOXL2,FOXP3,FOXS1,GLI1,IRF7,MYC
GO:MF	transferase activity	GO:0016740	0.00347726	AATK,AURKAIP1,CDK9,CUL3,MGST3,RIPK4,RNF123,RNF41,UBE2M,UBL4A
GO:MF	procollagen-proline dioxygenase activity	GO:0019798	0.00433852	P4HA1,P4HB
GO:MF	peptidyl-proline 4-dioxygenase activity	GO:0031545	0.00433852	P4HA1,P4HB
GO:MF	ubiquitin-like protein transferase activity	GO:0019787	0.00521958	CUL3,RNF123,RNF41,UBE2M,UBL4A
GO:MF	peptidyl-proline dioxygenase activity	GO:0031543	0.0102057	P4HA1,P4HB
GO:MF	protein dimerization activity	GO:0046983	0.0233775	CUL3,ELAVL1,FOXP3,MYC,P4HB,PEF1,WWOX
GO:MF	RNA binding	GO:0003723	0.0286476	CDK9,CPSF3,ELAVL1,FIP1L1,MYC,P4HB,PEF1,RBM8A
GO:MF	protein kinase binding	GO:0019901	0.0412903	CDK9,ELAVL1,PARD6B,RNF41,TNIP2
GO:MF	transcription factor binding	GO:0008134	0.0433992	CDK9,FOXA3,FOXL2,FOXP3,MYC
GO:MF	transition metal ion binding	GO:0046914	0.0571515	HDAC10,L3MBTL1,L3MBTL3,P4HA1,PPEF1,RNF41
GO:MF	protein domain specific binding	GO:0019904	0.0633824	CFTR,CUL3,FOXA3,L3MBTL1,RNF41
GO:MF	ubiquitin-protein transferase activity	GO:0004842	0.0687049	CUL3,RNF123,RNF41,UBE2M
GO:MF	kinase binding	GO:0019900	0.0706496	CDK9,ELAVL1,PARD6B,RNF41,TNIP2
GO:MF	cyclin binding	GO:0030332	0.0712108	CDK9,CUL3
GO:MF	oxidoreductase activity	GO:0016491	0.0855138	COX4I1,MGST3,P4HA1,P4HB,WWOX
GO:MF	2-oxoglutarate-dependent dioxygenase activity	GO:0016706	0.164203	P4HA1,P4HB
GO:MF	UFM1 activating enzyme activity	GO:0071566	0.198751	UBA5
GO:MF	acetylspermidine deacetylase activity	GO:0047611	0.198751	HDAC10
GO:MF	acetylputrescine deacetylase activity	GO:0047609	0.198751	HDAC10
GO:MF	intracellularly ATP-gated ion channel activity	GO:0099142	0.198751	CFTR
GO:MF	Sec61 translocon complex binding	GO:0106138	0.198751	CFTR
GO:MF	intracellularly ATP-gated chloride channel activity	GO:0005260	0.198751	CFTR
GO:MF	SAM domain binding	GO:0032093	0.198751	L3MBTL1
GO:MF	small molecule binding	GO:0036094	0.213823	AATK,CDK9,CFTR,P4HA1,RIPK4,UBA5,UBE2M,WDR77
GO:MF	protein heterodimerization activity	GO:0046982	0.215706	CUL3,MYC,P4HB,PEF1
GO:MF	ATP binding	GO:0005524	0.296454	AATK,CDK9,CFTR,RIPK4,UBA5,UBE2M
GO:MF	adenyl ribonucleotide binding	GO:0032559	0.357383	AATK,CDK9,CFTR,RIPK4,UBA5,UBE2M
GO:MF	adenyl nucleotide binding	GO:0030554	0.370401	AATK,CDK9,CFTR,RIPK4,UBA5,UBE2M
GO:MF	nucleotide binding	GO:0000166	0.383753	AATK,CDK9,CFTR,RIPK4,UBA5,UBE2M,WDR77
GO:MF	nucleoside phosphate binding	GO:1901265	0.38477	AATK,CDK9,CFTR,RIPK4,UBA5,UBE2M,WDR77
GO:MF	anion binding	GO:0043168	0.393505	AATK,CDK9,CFTR,COLQ,P4HA1,RIPK4,UBA5,UBE2M
GO:MF	interleukin-3 receptor binding	GO:0005135	0.397347	RNF41
GO:MF	POZ domain binding	GO:0031208	0.397347	CUL3
GO:MF	protein serine/threonine phosphatase activity	GO:0004722	0.426574	CTDSP2,PPEF1
GO:MF	carbohydrate derivative binding	GO:0097367	0.474403	AATK,CDK9,CFTR,COLQ,RIPK4,UBA5,UBE2M
GO:MF	erythropoietin receptor binding	GO:0005128	0.595788	RNF41
GO:MF	eukaryotic initiation factor eIF2 binding	GO:0071074	0.595788	MYC
GO:MF	dioxygenase activity	GO:0051213	0.621468	P4HA1,P4HB
GO:MF	drug binding	GO:0008144	0.654181	AATK,CDK9,CFTR,RIPK4,UBA5,UBE2M
GO:MF	DNA-binding transcription factor binding	GO:0140297	0.666344	FOXL2,FOXP3,MYC
GO:MF	chaperone binding	GO:0051087	0.746322	CFTR,UBL4A
GO:MF	nucleosomal histone binding	GO:0031493	0.794073	L3MBTL1
GO:MF	leukotriene-C4 synthase activity	GO:0004464	0.794073	MGST3
GO:MF	purine ribonucleoside triphosphate binding	GO:0035639	0.844015	AATK,CDK9,CFTR,RIPK4,UBA5,UBE2M
GO:MF	histone deacetylase binding	GO:0042826	0.913528	FOXP3,HDAC10
GO:MF	NFAT protein binding	GO:0051525	0.992203	FOXP3
GO:MF	purine ribonucleotide binding	GO:0032555	0.994264	AATK,CDK9,CFTR,RIPK4,UBA5,UBE2M
GO:MF	carbon-sulfur lyase activity	GO:0016846	1	MGST3
GO:MF	isomerase activity	GO:0016853	1	P4HB
GO:MF	intramolecular oxidoreductase activity	GO:0016860	1	P4HB
GO:MF	intramolecular oxidoreductase activity, transposing S-S bonds	GO:0016864	1	P4HB
GO:MF	ligase activity	GO:0016874	1	UBA5
GO:MF	ligase activity, forming carbon-sulfur bonds	GO:0016877	1	UBA5
GO:MF	ATPase activity	GO:0016887	1	CFTR
GO:MF	nuclear receptor binding	GO:0016922	1	FOXL2
GO:MF	Ras GTPase binding	GO:0017016	1	PARD6B,RNF41
GO:MF	Rho GTPase binding	GO:0017048	1	PARD6B
GO:MF	snRNA binding	GO:0017069	1	CDK9
GO:MF	purine nucleotide binding	GO:0017076	1	AATK,CDK9,CFTR,RIPK4,UBA5,UBE2M
GO:MF	chloride channel regulator activity	GO:0017081	1	CFTR
GO:MF	AU-rich element binding	GO:0017091	1	ELAVL1
GO:MF	nucleoside-triphosphatase activity	GO:0017111	1	CFTR
GO:MF	lyase activity	GO:0016829	1	MGST3
GO:MF	Ral GTPase binding	GO:0017160	1	RNF41
GO:MF	hydrolase activity, acting on acid anhydrides, in phosphorus-containing anhydrides	GO:0016818	1	CFTR
GO:MF	hydrolase activity, acting on carbon-nitrogen (but not peptide) bonds, in linear amides	GO:0016811	1	HDAC10
GO:MF	pyrophosphatase activity	GO:0016462	1	CFTR
GO:MF	oxidoreductase activity, acting on a sulfur group of donors	GO:0016667	1	P4HB
GO:MF	oxidoreductase activity, acting on a heme group of donors	GO:0016675	1	COX4I1
GO:MF	oxidoreductase activity, acting on a heme group of donors, oxygen as acceptor	GO:0016676	1	COX4I1
GO:MF	oxidoreductase activity, acting on peroxide as acceptor	GO:0016684	1	MGST3
GO:MF	oxidoreductase activity, acting on single donors with incorporation of molecular oxygen	GO:0016701	1	P4HA1
GO:MF	oxidoreductase activity, acting on single donors with incorporation of molecular oxygen, incorporation of two atoms of oxygen	GO:0016702	1	P4HA1
GO:MF	oxidoreductase activity, acting on paired donors, with incorporation or reduction of molecular oxygen	GO:0016705	1	P4HA1,P4HB
GO:MF	transferase activity, transferring alkyl or aryl (other than methyl) groups	GO:0016765	1	MGST3
GO:MF	transferase activity, transferring phosphorus-containing groups	GO:0016772	1	AATK,AURKAIP1,CDK9,RIPK4
GO:MF	phosphotransferase activity, alcohol group as acceptor	GO:0016773	1	AATK,CDK9,RIPK4
GO:MF	hydrolase activity	GO:0016787	1	CFTR,CPSF3,CTDSP2,HDAC10,PPEF1
GO:MF	hydrolase activity, acting on ester bonds	GO:0016788	1	CPSF3,CTDSP2,PPEF1
GO:MF	phosphatase activity	GO:0016791	1	CTDSP2,PPEF1
GO:MF	hydrolase activity, acting on carbon-nitrogen (but not peptide) bonds	GO:0016810	1	HDAC10
GO:MF	hydrolase activity, acting on acid anhydrides	GO:0016817	1	CFTR
GO:MF	deacetylase activity	GO:0019213	1	HDAC10
GO:MF	NEDD8 transferase activity	GO:0019788	1	UBE2M
GO:MF	vitamin binding	GO:0019842	1	P4HA1
GO:MF	nucleosome binding	GO:0031491	1	L3MBTL1
GO:MF	polyubiquitin modification-dependent protein binding	GO:0031593	1	TNIP2
GO:MF	ubiquitin conjugating enzyme binding	GO:0031624	1	FOXL2
GO:MF	ubiquitin protein ligase binding	GO:0031625	1	CUL3
GO:MF	ribonucleotide binding	GO:0032553	1	AATK,CDK9,CFTR,RIPK4,UBA5,UBE2M
GO:MF	protein deacetylase activity	GO:0033558	1	HDAC10
GO:MF	activating transcription factor binding	GO:0033613	1	MYC
GO:MF	histone acetyltransferase binding	GO:0035035	1	FOXP3
GO:MF	methylated histone binding	GO:0035064	1	L3MBTL1
GO:MF	miRNA binding	GO:0035198	1	ELAVL1
GO:MF	nuclear hormone receptor binding	GO:0035257	1	FOXL2
GO:MF	steroid hormone receptor binding	GO:0035258	1	FOXL2
GO:MF	enhancer binding	GO:0035326	1	IRF7
GO:MF	ATP-gated ion channel activity	GO:0035381	1	CFTR
GO:MF	mRNA 3'-UTR AU-rich region binding	GO:0035925	1	ELAVL1
GO:MF	L-ascorbic acid binding	GO:0031418	1	P4HA1
GO:MF	carboxylic acid binding	GO:0031406	1	P4HA1
GO:MF	translation initiation factor binding	GO:0031369	1	MYC
GO:MF	small GTPase binding	GO:0031267	1	PARD6B,RNF41
GO:MF	chloride channel inhibitor activity	GO:0019869	1	CFTR
GO:MF	passive transmembrane transporter activity	GO:0022803	1	CFTR
GO:MF	active transmembrane transporter activity	GO:0022804	1	CFTR
GO:MF	ligand-gated channel activity	GO:0022834	1	CFTR
GO:MF	gated channel activity	GO:0022836	1	CFTR
GO:MF	ion gated channel activity	GO:0022839	1	CFTR
GO:MF	transmembrane transporter activity	GO:0022857	1	CFTR,COX4I1,TOMM22
GO:MF	kinase activity	GO:0016301	1	AATK,AURKAIP1,CDK9,RIPK4
GO:MF	macromolecule transmembrane transporter activity	GO:0022884	1	TOMM22
GO:MF	manganese ion binding	GO:0030145	1	PPEF1
GO:MF	PDZ domain binding	GO:0030165	1	CFTR
GO:MF	enzyme regulator activity	GO:0030234	1	FOXL2
GO:MF	carbohydrate binding	GO:0030246	1	P4HA1
GO:MF	estrogen receptor binding	GO:0030331	1	FOXL2
GO:MF	nuclear receptor transcription coactivator activity	GO:0030374	1	WDR77
GO:MF	receptor tyrosine kinase binding	GO:0030971	1	RNF41
GO:MF	inorganic cation transmembrane transporter activity	GO:0022890	1	COX4I1
GO:MF	histone binding	GO:0042393	1	L3MBTL1
GO:MF	channel inhibitor activity	GO:0016248	1	CFTR
GO:MF	antioxidant activity	GO:0016209	1	MGST3
GO:MF	endonuclease activity	GO:0004519	1	CPSF3
GO:MF	endoribonuclease activity	GO:0004521	1	CPSF3
GO:MF	exonuclease activity	GO:0004527	1	CPSF3
GO:MF	ribonuclease activity	GO:0004540	1	CPSF3
GO:MF	peroxidase activity	GO:0004601	1	MGST3
GO:MF	glutathione peroxidase activity	GO:0004602	1	MGST3
GO:MF	protein kinase activity	GO:0004672	1	AATK,CDK9,RIPK4
GO:MF	protein serine/threonine kinase activity	GO:0004674	1	AATK,CDK9,RIPK4
GO:MF	cyclin-dependent protein serine/threonine kinase activity	GO:0004693	1	CDK9
GO:MF	phosphoprotein phosphatase activity	GO:0004721	1	CTDSP2,PPEF1
GO:MF	protein kinase C binding	GO:0005080	1	PARD6B
GO:MF	signaling receptor binding	GO:0005102	1	CUL3,FOXL2,P4HB,RNF41
GO:MF	Notch binding	GO:0005112	1	CUL3
GO:MF	cytokine receptor binding	GO:0005126	1	RNF41
GO:MF	integrin binding	GO:0005178	1	P4HB
GO:MF	nuclease activity	GO:0004518	1	CPSF3
GO:MF	structural molecule activity	GO:0005198	1	COLQ
GO:MF	histone deacetylase activity	GO:0004407	1	HDAC10
GO:MF	cytochrome-c oxidase activity	GO:0004129	1	COX4I1
GO:MF	enhancer sequence-specific DNA binding	GO:0001158	1	IRF7
GO:MF	DNA-binding transcription activator activity	GO:0001216	1	FOXL2,MYC
GO:MF	DNA-binding transcription repressor activity	GO:0001217	1	FOXS1,MYC
GO:MF	transcription cofactor binding	GO:0001221	1	CDK9
GO:MF	transcription coactivator binding	GO:0001223	1	CDK9
GO:MF	DNA-binding transcription repressor activity, RNA polymerase II-specific	GO:0001227	1	FOXS1,MYC
GO:MF	DNA-binding transcription activator activity, RNA polymerase II-specific	GO:0001228	1	FOXL2,MYC
GO:MF	chromatin binding	GO:0003682	1	CDK9,GLI1,L3MBTL1
GO:MF	transcription coregulator activity	GO:0003712	1	FOXP3,WDR77,WWOX
GO:MF	transcription coactivator activity	GO:0003713	1	WDR77,WWOX
GO:MF	transcription corepressor activity	GO:0003714	1	FOXP3
GO:MF	double-stranded RNA binding	GO:0003725	1	ELAVL1
GO:MF	mRNA binding	GO:0003729	1	ELAVL1,MYC,RBM8A
GO:MF	mRNA 3'-UTR binding	GO:0003730	1	ELAVL1
GO:MF	protein disulfide isomerase activity	GO:0003756	1	P4HB
GO:MF	glutathione transferase activity	GO:0004364	1	MGST3
GO:MF	extracellular matrix structural constituent	GO:0005201	1	COLQ
GO:MF	transporter activity	GO:0005215	1	CFTR,COX4I1,TOMM22
GO:MF	ion channel activity	GO:0005216	1	CFTR
GO:MF	electron transfer activity	GO:0009055	1	COX4I1
GO:MF	heme-copper terminal oxidase activity	GO:0015002	1	COX4I1
GO:MF	disulfide oxidoreductase activity	GO:0015036	1	P4HB
GO:MF	peptide disulfide oxidoreductase activity	GO:0015037	1	P4HB
GO:MF	ion transmembrane transporter activity	GO:0015075	1	CFTR,COX4I1
GO:MF	monovalent inorganic cation transmembrane transporter activity	GO:0015077	1	COX4I1
GO:MF	proton transmembrane transporter activity	GO:0015078	1	COX4I1
GO:MF	inorganic anion transmembrane transporter activity	GO:0015103	1	CFTR
GO:MF	bicarbonate transmembrane transporter activity	GO:0015106	1	CFTR
GO:MF	chloride transmembrane transporter activity	GO:0015108	1	CFTR
GO:MF	channel activity	GO:0015267	1	CFTR
GO:MF	ligand-gated ion channel activity	GO:0015276	1	CFTR
GO:MF	inorganic molecular entity transmembrane transporter activity	GO:0015318	1	CFTR,COX4I1
GO:MF	primary active transmembrane transporter activity	GO:0015399	1	CFTR
GO:MF	tubulin binding	GO:0015631	1	GLI1
GO:MF	ubiquitin-like modifier activating enzyme activity	GO:0008641	1	UBA5
GO:MF	organic anion transmembrane transporter activity	GO:0008514	1	CFTR
GO:MF	anion transmembrane transporter activity	GO:0008509	1	CFTR
GO:MF	RNA polymerase II CTD heptapeptide repeat phosphatase activity	GO:0008420	1	CTDSP2
GO:MF	intracellular ligand-gated ion channel activity	GO:0005217	1	CFTR
GO:MF	anion channel activity	GO:0005253	1	CFTR
GO:MF	chloride channel activity	GO:0005254	1	CFTR
GO:MF	iron ion binding	GO:0005506	1	P4HA1,PPEF1
GO:MF	calcium ion binding	GO:0005509	1	PEF1,PPEF1
GO:MF	glycosaminoglycan binding	GO:0005539	1	COLQ
GO:MF	microtubule binding	GO:0008017	1	GLI1
GO:MF	channel regulator activity	GO:0016247	1	CFTR
GO:MF	cytoskeletal protein binding	GO:0008092	1	GLI1
GO:MF	heparin binding	GO:0008201	1	COLQ
GO:MF	zinc ion binding	GO:0008270	1	HDAC10,L3MBTL1,L3MBTL3,RNF41
GO:MF	protein transmembrane transporter activity	GO:0008320	1	TOMM22
GO:MF	cation transmembrane transporter activity	GO:0008324	1	COX4I1
GO:MF	methyl-CpG binding	GO:0008327	1	WDR77
GO:MF	RNA polymerase II CTD heptapeptide repeat kinase activity	GO:0008353	1	CDK9
GO:MF	5'-3' exonuclease activity	GO:0008409	1	CPSF3
GO:MF	ion channel inhibitor activity	GO:0008200	1	CFTR
GO:MF	phosphoric ester hydrolase activity	GO:0042578	1	CTDSP2,PPEF1
GO:MF	ATPase-coupled transmembrane transporter activity	GO:0042626	1	CFTR
GO:MF	identical protein binding	GO:0042802	1	CUL3,ELAVL1,FOXP3,L3MBTL1,P4HA1
GO:MF	regulatory RNA binding	GO:0061980	1	ELAVL1
GO:MF	repressing transcription factor binding	GO:0070491	1	MYC
GO:MF	K63-linked polyubiquitin modification-dependent protein binding	GO:0070530	1	TNIP2
GO:MF	growth factor receptor binding	GO:0070851	1	RNF41
GO:MF	E-box binding	GO:0070888	1	MYC
GO:MF	7SK snRNA binding	GO:0097322	1	CDK9
GO:MF	cyclin-dependent protein kinase activity	GO:0097472	1	CDK9
GO:MF	molecular function regulator	GO:0098772	1	CFTR,FOXL2
GO:MF	ligand-gated anion channel activity	GO:0099095	1	CFTR
GO:MF	ion channel regulator activity	GO:0099106	1	CFTR
GO:MF	modification-dependent protein binding	GO:0140030	1	L3MBTL1,TNIP2
GO:MF	methylation-dependent protein binding	GO:0140034	1	L3MBTL1
GO:MF	catalytic activity, acting on RNA	GO:0140098	1	CPSF3
GO:MF	protein transporter activity	GO:0140318	1	TOMM22
GO:MF	sulfur compound binding	GO:1901681	1	COLQ
GO:MF	ubiquitin-like protein ligase activity	GO:0061659	1	CUL3,RNF41
GO:MF	ubiquitin protein ligase activity	GO:0061630	1	CUL3,RNF41
GO:MF	RNA polymerase II-specific DNA-binding transcription factor binding	GO:0061629	1	FOXL2,FOXP3
GO:MF	molecular adaptor activity	GO:0060090	1	PEF1
GO:MF	protein homodimerization activity	GO:0042803	1	CUL3,ELAVL1,FOXP3
GO:MF	amide transmembrane transporter activity	GO:0042887	1	TOMM22
GO:MF	cysteine-type endopeptidase regulator activity involved in apoptotic process	GO:0043028	1	FOXL2
GO:MF	organic acid binding	GO:0043177	1	P4HA1
GO:MF	ubiquitin-like protein ligase binding	GO:0044389	1	CUL3
GO:MF	ubiquitin-like protein conjugating enzyme binding	GO:0044390	1	FOXL2
GO:MF	protein-containing complex binding	GO:0044877	1	CFTR,L3MBTL1,MYC,P4HB
GO:MF	peptide transmembrane transporter activity	GO:1904680	1	TOMM22
GO:MF	monosaccharide binding	GO:0048029	1	P4HA1
GO:MF	calcium-dependent protein binding	GO:0048306	1	PEF1
GO:MF	coenzyme binding	GO:0050662	1	P4HA1,WWOX
GO:MF	cell adhesion molecule binding	GO:0050839	1	P4HB
GO:MF	GTPase binding	GO:0051020	1	PARD6B,RNF41
GO:MF	NF-kappaB binding	GO:0051059	1	FOXP3
GO:MF	hormone receptor binding	GO:0051427	1	FOXL2
GO:MF	molecular transducer activity	GO:0060089	1	CDK9
GO:MF	cofactor binding	GO:0048037	1	P4HA1,WWOX
GO:MF	protein tyrosine kinase binding	GO:1990782	1	RNF41
