# Supplementary material for: Systemic Multi-Omics Analysis Reveals Amplified P4HA1 Gene Associated With Prognostic and Hypoxic Regulation in Breast Cancer
Source: Front Genet. 2021 Feb 22;12:632626. doi: 10.3389/fgene.2021.632626 (PMC7937963; doi:10.3389/fgene.2021.632626)
Supplement: Supplementary file 2 [file Table_2.XLS]

## Sheet: KEGG
Source	Name	Id	Adjusted_p_value	Intersections
KEGG	mRNA surveillance pathway	KEGG:03015	0.00243622	CPSF3,FIP1L1,RBM8A
KEGG	Hedgehog signaling pathway	KEGG:04340	0.0028678	CUL3,GLI1,P4HB,PSMD5
KEGG	AMPK signaling pathway	KEGG:04152	0.00294618	CFTR,ELAVL1
KEGG	Ubiquitin mediated proteolysis	KEGG:04120	0.0365243	CUL3,UBE2M
KEGG	Hippo signaling pathway	KEGG:04390	0.0337307	MYC,PARD6B
KEGG	Hepatitis C	KEGG:05160	0.0341544	IRF7,MYC
KEGG	Hepatitis B	KEGG:05161	0.376304	IRF7,MYC
KEGG	Hepatocellular carcinoma	KEGG:05225	0.385234	MGST3,MYC
KEGG	Tight junction	KEGG:04530	0.403379	CFTR,PARD6B
KEGG	Pathways in cancer	KEGG:05200	0.426333	GLI1,MGST3,MYC
KEGG	Transcriptional misregulation in cancer	KEGG:05202	0.479727	CDK9,MYC
KEGG	Kaposi sarcoma-associated herpesvirus infection	KEGG:05167	0.484697	IRF7,MYC
KEGG	Epstein-Barr virus infection	KEGG:05169	0.540872	IRF7,MYC
KEGG	Viral carcinogenesis	KEGG:05203	0.551381	HDAC10,IRF7
KEGG	cAMP signaling pathway	KEGG:04024	0.621874	CFTR,GLI1
KEGG	Thermogenesis	KEGG:04714	0.731581	COX14,COX4I1
KEGG	Endocytosis	KEGG:04144	0.8111	PARD6B,RNF41
KEGG	ABC transporters	KEGG:02010	1	CFTR
KEGG	RNA transport	KEGG:03013	1	RBM8A
KEGG	Spliceosome	KEGG:03040	1	RBM8A
KEGG	MAPK signaling pathway	KEGG:04010	1	MYC
KEGG	ErbB signaling pathway	KEGG:04012	1	MYC
KEGG	Rap1 signaling pathway	KEGG:04015	1	PARD6B
KEGG	FoxO signaling pathway	KEGG:04068	1	FOXG1
KEGG	Cell cycle	KEGG:04110	1	MYC
KEGG	Protein processing in endoplasmic reticulum	KEGG:04141	1	P4HB
KEGG	PI3K-Akt signaling pathway	KEGG:04151	1	MYC
KEGG	Cellular senescence	KEGG:04218	1	MYC
KEGG	Cardiac muscle contraction	KEGG:04260	1	COX4I1
KEGG	Wnt signaling pathway	KEGG:04310	1	MYC
KEGG	TGF-beta signaling pathway	KEGG:04350	1	MYC
KEGG	Axon guidance	KEGG:04360	1	PARD6B
KEGG	Platinum drug resistance	KEGG:01524	1	MGST3
KEGG	Metabolic pathways	KEGG:01100	1	COX4I1,MGST3,P4HA1
KEGG	Drug metabolism - other enzymes	KEGG:00983	1	MGST3
KEGG	Drug metabolism - cytochrome P450	KEGG:00982	1	MGST3
KEGG	Signaling pathways regulating pluripotency of stem cells	KEGG:04550	1	MYC
KEGG	Oxidative phosphorylation	KEGG:00190	1	COX4I1
KEGG	Arginine and proline metabolism	KEGG:00330	1	P4HA1
KEGG	Glutathione metabolism	KEGG:00480	1	MGST3
KEGG	Metabolism of xenobiotics by cytochrome P450	KEGG:00980	1	MGST3
KEGG	Toll-like receptor signaling pathway	KEGG:04620	1	IRF7
KEGG	RIG-I-like receptor signaling pathway	KEGG:04622	1	IRF7
KEGG	Herpes simplex virus 1 infection	KEGG:05168	1	IRF7
KEGG	Chemical carcinogenesis	KEGG:05204	1	MGST3
KEGG	Proteoglycans in cancer	KEGG:05205	1	MYC
KEGG	MicroRNAs in cancer	KEGG:05206	1	MYC
KEGG	Colorectal cancer	KEGG:05210	1	MYC
KEGG	Endometrial cancer	KEGG:05213	1	MYC
KEGG	Thyroid cancer	KEGG:05216	1	MYC
KEGG	Basal cell carcinoma	KEGG:05217	1	GLI1
KEGG	Bladder cancer	KEGG:05219	1	MYC
KEGG	Chronic myeloid leukemia	KEGG:05220	1	MYC
KEGG	Acute myeloid leukemia	KEGG:05221	1	MYC
KEGG	Small cell lung cancer	KEGG:05222	1	MYC
KEGG	Breast cancer	KEGG:05224	1	MYC
KEGG	Gastric cancer	KEGG:05226	1	MYC
KEGG	Central carbon metabolism in cancer	KEGG:05230	1	MYC
KEGG	Human T-cell leukemia virus 1 infection	KEGG:05166	1	MYC
KEGG	Human papillomavirus infection	KEGG:05165	1	PARD6B
KEGG	Influenza A	KEGG:05164	1	IRF7
KEGG	Human cytomegalovirus infection	KEGG:05163	1	MYC
KEGG	Cytosolic DNA-sensing pathway	KEGG:04623	1	IRF7
KEGG	JAK-STAT signaling pathway	KEGG:04630	1	MYC
KEGG	IL-17 signaling pathway	KEGG:04657	1	ELAVL1
KEGG	Th17 cell differentiation	KEGG:04659	1	FOXP3
KEGG	Thyroid hormone signaling pathway	KEGG:04919	1	MYC
KEGG	Non-alcoholic fatty liver disease (NAFLD)	KEGG:04932	1	COX4I1
KEGG	Maturity onset diabetes of the young	KEGG:04950	1	FOXA3
KEGG	NOD-like receptor signaling pathway	KEGG:04621	1	IRF7
KEGG	Gastric acid secretion	KEGG:04971	1	CFTR
KEGG	Bile secretion	KEGG:04976	1	CFTR
KEGG	Alzheimer disease	KEGG:05010	1	COX4I1
KEGG	Parkinson disease	KEGG:05012	1	COX4I1
KEGG	Huntington disease	KEGG:05016	1	COX4I1
KEGG	Alcoholism	KEGG:05034	1	HDAC10
KEGG	Vibrio cholerae infection	KEGG:05110	1	CFTR
KEGG	Measles	KEGG:05162	1	IRF7
KEGG	Pancreatic secretion	KEGG:04972	1	CFTR
KEGG	Inflammatory bowel disease (IBD)	KEGG:05321	1	FOXP3
KEGG	Fluid shear stress and atherosclerosis	KEGG:05418	1	MGST3
