# Supplementary material for: Systemic Multi-Omics Analysis Reveals Amplified P4HA1 Gene Associated With Prognostic and Hypoxic Regulation in Breast Cancer
Source: Front Genet. 2021 Feb 22;12:632626. doi: 10.3389/fgene.2021.632626 (PMC7937963; doi:10.3389/fgene.2021.632626)
Supplement: Supplementary file 3 [file Table_3.XLS]

## Sheet: biogrid netork details
GENESYMBOL	AverageShortestPathLength	BetweennessCentrality	ClosenessCentrality	ClusteringCoefficient	Degree	NeighborhoodConnectivity	NumberOfDirectedEdges	PartnerOfMultiEdgedNodePairs	Radiality
MYC	1.98246	0	0.504425	0	1	57	1	0	0.508772
P4HA1	1	1	1	0	59	1	59	2	1
SMN1	1.98246	0	0.504425	0	1	57	1	0	0.508772
EBNA-LP	1.98246	0	0.504425	0	1	57	1	0	0.508772
IRF7	1.98246	0	0.504425	0	1	57	1	0	0.508772
CDK9	1.98246	0	0.504425	0	1	57	1	0	0.508772
ELAVL1	1.98246	0	0.504425	0	1	57	1	0	0.508772
CUL3	1.98246	0	0.504425	0	1	57	1	0	0.508772
UBL4A	1.98246	0	0.504425	0	1	57	1	0	0.508772
CFTR	1.98246	0	0.504425	0	1	57	1	0	0.508772
HDAC10	1.98246	0	0.504425	0	1	57	1	0	0.508772
WWOX	1.98246	0	0.504425	0	1	57	1	0	0.508772
IRS4	1.98246	0	0.504425	0	2	57	2	1	0.508772
AATK	1.98246	0	0.504425	0	1	57	1	0	0.508772
TSC22D4	1.98246	0	0.504425	0	2	57	2	1	0.508772
EVPL	1.98246	0	0.504425	0	1	57	1	0	0.508772
P4HB	1.98246	0	0.504425	0	1	57	1	0	0.508772
PSMD5	1.98246	0	0.504425	0	1	57	1	0	0.508772
TCTN3	1.98246	0	0.504425	0	1	57	1	0	0.508772
TCTN1	1.98246	0	0.504425	0	1	57	1	0	0.508772
RBM8A	1.98246	0	0.504425	0	1	57	1	0	0.508772
RNF41	1.98246	0	0.504425	0	1	57	1	0	0.508772
CPSF3	1.98246	0	0.504425	0	1	57	1	0	0.508772
SLAIN2	1.98246	0	0.504425	0	1	57	1	0	0.508772
UBA5	1.98246	0	0.504425	0	1	57	1	0	0.508772
FIP1L1	1.98246	0	0.504425	0	1	57	1	0	0.508772
PARD6B	1.98246	0	0.504425	0	1	57	1	0	0.508772
ZNF526	1.98246	0	0.504425	0	1	57	1	0	0.508772
Cdk1	1.98246	0	0.504425	0	1	57	1	0	0.508772
Gspt1	1.98246	0	0.504425	0	1	57	1	0	0.508772
Wiz	1.98246	0	0.504425	0	1	57	1	0	0.508772
Uso1	1.98246	0	0.504425	0	1	57	1	0	0.508772
Wbp11	1.98246	0	0.504425	0	1	57	1	0	0.508772
Naa50	1.98246	0	0.504425	0	1	57	1	0	0.508772
GLI1	1.98246	0	0.504425	0	1	57	1	0	0.508772
FOXA3	1.98246	0	0.504425	0	1	57	1	0	0.508772
FOXG1	1.98246	0	0.504425	0	1	57	1	0	0.508772
FOXL2	1.98246	0	0.504425	0	1	57	1	0	0.508772
FOXP3	1.98246	0	0.504425	0	1	57	1	0	0.508772
FOXS1	1.98246	0	0.504425	0	1	57	1	0	0.508772
CTDSP2	1.98246	0	0.504425	0	1	57	1	0	0.508772
COLQ	1.98246	0	0.504425	0	1	57	1	0	0.508772
PEF1	1.98246	0	0.504425	0	1	57	1	0	0.508772
PDCD6	1.98246	0	0.504425	0	1	57	1	0	0.508772
L3MBTL1	1.98246	0	0.504425	0	1	57	1	0	0.508772
L3MBTL3	1.98246	0	0.504425	0	1	57	1	0	0.508772
RIPK4	1.98246	0	0.504425	0	1	57	1	0	0.508772
PPEF1	1.98246	0	0.504425	0	1	57	1	0	0.508772
WDR77	1.98246	0	0.504425	0	1	57	1	0	0.508772
UBE2M	1.98246	0	0.504425	0	1	57	1	0	0.508772
TNIP2	1.98246	0	0.504425	0	1	57	1	0	0.508772
RNF123	1.98246	0	0.504425	0	1	57	1	0	0.508772
TGOLN2	1.98246	0	0.504425	0	1	57	1	0	0.508772
COX14	1.98246	0	0.504425	0	1	57	1	0	0.508772
TOMM22	1.98246	0	0.504425	0	1	57	1	0	0.508772
MGST3	1.98246	0	0.504425	0	1	57	1	0	0.508772
COX4I1	1.98246	0	0.504425	0	1	57	1	0	0.508772
AURKAIP1	1.98246	0	0.504425	0	1	57	1	0	0.508772
